# Supplementary material for: Future sea-level rise drives rocky intertidal habitat loss and benthic community change
Source: PeerJ. 2020 May 29;8:e9186. doi: 10.7717/peerj.9186 (PMC7263295; doi:10.7717/peerj.9186)
Supplement: Data S1 — Estimates of intertidal area and percent change in intertidal area (site- and zone-level) for sea-level rise scenarios from LiDAR raster SDEM. [file peerj-08-9186-s001.csv]

site	scenario	area	zone.label	current.area	scenario.0.area	percent.change	percent.intertidal
0	0	2354.310225	lower	2354.310225	6238.33699	0	37.73938839
0	0	3022.503863	middle	3022.503863	6238.33699	0	48.45047435
0	0	861.5229014	upper	861.5229014	6238.33699	0	13.81013727
0	0	6238.33699	all	6238.33699	6238.33699	0	100
1	0	3418.319305	lower	3418.319305	7287.890866	0	46.90409568
1	0	3357.665804	middle	3357.665804	7287.890866	0	46.07184527
1	0	511.9057573	upper	511.9057573	7287.890866	0	7.024059041
1	0	7287.890866	all	7287.890866	7287.890866	0	100
2	0	5395.105766	lower	5395.105766	10016.89537	0	53.86005913
2	0	3955.83094	middle	3955.83094	10016.89537	0	39.49158692
2	0	665.9586594	upper	665.9586594	10016.89537	0	6.648353957
2	0	10016.89537	all	10016.89537	10016.89537	0	100
3	0	9236.543409	lower	9236.543409	16506.32411	0	55.95760357
3	0	6332.605293	middle	6332.605293	16506.32411	0	38.36472161
3	0	937.1754074	upper	937.1754074	16506.32411	0	5.677674819
3	0	16506.32411	all	16506.32411	16506.32411	0	100
0	0.1	2725.756192	lower	2354.310225	5884.293431	15.77727362	46.32257421
0	0.1	2344.762173	middle	3022.503863	5884.293431	-22.42318688	39.84781181
0	0.1	813.7750665	upper	861.5229014	5884.293431	-5.542259502	13.82961397
0	0.1	5884.293431	all	6238.33699	5884.293431	-5.675287485	100
1	0.1	3517.821623	lower	3418.319305	6563.911244	2.91085498	53.59337584
1	0.1	2576.448579	middle	3357.665804	6563.911244	-23.26667603	39.25172787
1	0.1	469.6410422	upper	511.9057573	6563.911244	-8.256346891	7.154896292
1	0.1	6563.911244	all	7287.890866	6563.911244	-9.934007457	100
2	0.1	4710.049381	lower	5395.105766	8223.501803	-12.69773781	57.27547089
2	0.1	2871.964439	middle	3955.83094	8223.501803	-27.39921189	34.92386221
2	0.1	641.4879826	upper	665.9586594	8223.501803	-3.674503873	7.800666894
2	0.1	8223.501803	all	10016.89537	8223.501803	-17.90368669	100
3	0.1	12034.40841	lower	9236.543409	16169.21583	30.29125593	74.42790388
3	0.1	3142.832214	middle	6332.605293	16169.21583	-50.37062838	19.43713442
3	0.1	991.9751995	upper	937.1754074	16169.21583	5.847335688	6.134961708
3	0.1	16169.21583	all	16506.32411	16169.21583	-2.042297734	100
0	0.2	1997.131156	lower	2354.310225	4872.676637	-15.17128308	40.98632651
0	0.2	2091.212512	middle	3022.503863	4872.676637	-30.81191599	42.91712066
0	0.2	784.332969	upper	861.5229014	4872.676637	-8.959707539	16.09655283
0	0.2	4872.676637	all	6238.33699	4872.676637	-21.89141681	100
1	0.2	2428.680729	lower	3418.319305	4986.832288	-28.95102791	48.70187303
1	0.2	2112.02107	middle	3357.665804	4986.832288	-37.09853234	42.35195707
1	0.2	446.1304895	upper	511.9057573	4986.832288	-12.84909709	8.946169907
1	0.2	4986.832288	all	7287.890866	4986.832288	-31.57372441	100
2	0.2	3014.484897	lower	5395.105766	6054.762262	-44.1255644	49.78700676
2	0.2	2419.626324	middle	3955.83094	6054.762262	-38.83392994	39.96236713
2	0.2	620.651041	upper	665.9586594	6054.762262	-6.803368001	10.25062611
2	0.2	6054.762262	all	10016.89537	6054.762262	-39.55450226	100
3	0.2	9176.371222	lower	9236.543409	12130.98713	-0.651457852	75.64406031
3	0.2	1932.474727	middle	6332.605293	12130.98713	-69.48373319	15.93006988
3	0.2	1022.141182	upper	937.1754074	12130.98713	9.066154964	8.425869808
3	0.2	12130.98713	all	16506.32411	12130.98713	-26.50703421	100
0	0.3	1226.448122	lower	2354.310225	3902.334315	-47.90626535	31.42857641
0	0.3	1926.967379	middle	3022.503863	3902.334315	-36.24599118	49.37986405
0	0.3	748.9188135	upper	861.5229014	3902.334315	-13.07035341	19.19155954
0	0.3	3902.334315	all	6238.33699	3902.334315	-37.44591995	100
1	0.3	1697.325384	lower	3418.319305	3847.835417	-50.34620137	44.11117422
1	0.3	1746.629425	middle	3357.665804	3847.835417	-47.98084361	45.39251907
1	0.3	403.8806073	upper	511.9057573	3847.835417	-21.10254641	10.49630671
1	0.3	3847.835417	all	7287.890866	3847.835417	-47.20234581	100
2	0.3	2055.982259	lower	5395.105766	4526.147971	-61.89171541	45.42454805
2	0.3	1897.308785	middle	3955.83094	4526.147971	-52.03766759	41.9188413
2	0.3	572.8569264	upper	665.9586594	4526.147971	-13.98010697	12.65661066
2	0.3	4526.147971	all	10016.89537	4526.147971	-54.81486224	100
3	0.3	4429.151624	lower	9236.543409	7074.934323	-52.04752007	62.60343095
3	0.3	1591.362722	middle	6332.605293	7074.934323	-74.87033143	22.49296812
3	0.3	1054.419977	upper	937.1754074	7074.934323	12.51041894	14.90360092
3	0.3	7074.934323	all	16506.32411	7074.934323	-57.13803827	100
0	0.4	791.4818992	lower	2354.310225	3319.826909	-66.38158002	23.84105921
0	0.4	1816.723211	middle	3022.503863	3319.826909	-39.89343624	54.72343171
0	0.4	711.6217986	upper	861.5229014	3319.826909	-17.39954939	21.43550908
0	0.4	3319.826909	all	6238.33699	3319.826909	-46.78346305	100
1	0.4	1150.012431	lower	3418.319305	3080.62594	-66.35737248	37.33047938
1	0.4	1536.621229	middle	3357.665804	3080.62594	-54.23543263	49.88016262
1	0.4	393.9922803	upper	511.9057573	3080.62594	-23.03421583	12.78935801
1	0.4	3080.62594	all	7287.890866	3080.62594	-57.72952701	100
2	0.4	1487.813357	lower	5395.105766	3599.393107	-72.42290659	41.33511713
2	0.4	1572.729792	middle	3955.83094	3599.393107	-60.24274506	43.6943047
2	0.4	538.8499588	upper	665.9586594	3599.393107	-19.08657524	14.97057817
2	0.4	3599.393107	all	10016.89537	3599.393107	-64.06677941	100
3	0.4	1676.090347	lower	9236.543409	4232.523958	-81.85370574	39.60025657
3	0.4	1486.424666	middle	6332.605293	4232.523958	-76.5274386	35.11910813
3	0.4	1070.008946	upper	937.1754074	4232.523958	14.17381819	25.2806353
3	0.4	4232.523958	all	16506.32411	4232.523958	-74.35816763	100
0	0.5	650.8072273	lower	2354.310225	3036.821552	-72.35677693	21.43053901
0	0.5	1693.313197	middle	3022.503863	3036.821552	-43.97647534	55.75939079
0	0.5	692.7011278	upper	861.5229014	3036.821552	-19.59573835	22.8100702
0	0.5	3036.821552	all	6238.33699	3036.821552	-51.32001434	100
1	0.5	857.3602137	lower	3418.319305	2587.794001	-74.91866215	33.13092979
1	0.5	1358.705745	middle	3357.665804	2587.794001	-59.53421739	52.5044012
1	0.5	371.7280429	upper	511.9057573	2587.794001	-27.38350026	14.36466901
1	0.5	2587.794001	all	7287.890866	2587.794001	-64.49186673	100
2	0.5	1146.720803	lower	5395.105766	3084.261736	-78.74516548	37.17975
2	0.5	1469.321724	middle	3955.83094	3084.261736	-62.85681196	47.63933317
2	0.5	468.2192093	upper	665.9586594	3084.261736	-29.69245123	15.18091684
2	0.5	3084.261736	all	10016.89537	3084.261736	-69.20940447	100
3	0.5	724.4284273	lower	9236.543409	3255.323897	-92.15693149	22.25365126
3	0.5	1419.01349	middle	6332.605293	3255.323897	-77.59194796	43.59054689
3	0.5	1111.88198	upper	937.1754074	3255.323897	18.64182209	34.15580185
3	0.5	3255.323897	all	16506.32411	3255.323897	-80.27832318	100
0	0.6	575.8159633	lower	2354.310225	2855.383515	-75.54205231	20.16597631
0	0.6	1612.717566	middle	3022.503863	2855.383515	-46.64299404	56.47989342
0	0.6	666.8499857	upper	861.5229014	2855.383515	-22.59637154	23.35413026
0	0.6	2855.383515	all	6238.33699	2855.383515	-54.22845031	100
1	0.6	664.776958	lower	3418.319305	2228.117966	-80.55252015	29.83580619
1	0.6	1203.088587	middle	3357.665804	2228.117966	-64.16890015	53.99573115
1	0.6	360.2524214	upper	511.9057573	2228.117966	-29.62524521	16.16846266
1	0.6	2228.117966	all	7287.890866	2228.117966	-69.42712224	100
2	0.6	761.8010177	lower	5395.105766	2524.123239	-85.87977603	30.18081708
2	0.6	1321.132724	middle	3955.83094	2524.123239	-66.6029023	52.3402623
2	0.6	441.1894972	upper	665.9586594	2524.123239	-33.75121848	17.47892062
2	0.6	2524.123239	all	10016.89537	2524.123239	-74.80134166	100
3	0.6	472.6794958	lower	9236.543409	2974.064229	-94.88250664	15.8933856
3	0.6	1387.173501	middle	6332.605293	2974.064229	-78.09474242	46.64235182
3	0.6	1114.211232	upper	937.1754074	2974.064229	18.89036174	37.46426258
3	0.6	2974.064229	all	16506.32411	2974.064229	-81.98227413	100
0	0.7	529.458297	lower	2354.310225	2685.35616	-77.51110745	19.71650185
0	0.7	1528.249689	middle	3022.503863	2685.35616	-49.43762661	56.91050265
0	0.7	627.6481746	upper	861.5229014	2685.35616	-27.14666394	23.3729955
0	0.7	2685.35616	all	6238.33699	2685.35616	-56.95397403	100
1	0.7	552.4666947	lower	3418.319305	2008.839235	-83.8380606	27.50178735
1	0.7	1090.865173	middle	3357.665804	2008.839235	-67.5112046	54.30325901
1	0.7	365.5073676	upper	511.9057573	2008.839235	-28.59869959	18.19495364
1	0.7	2008.839235	all	7287.890866	2008.839235	-72.43593143	100
2	0.7	598.9235589	lower	5395.105766	2203.491298	-88.89876149	27.18066368
2	0.7	1186.658129	middle	3955.83094	2203.491298	-70.00230426	53.85354278
2	0.7	417.9096103	upper	665.9586594	2203.491298	-37.24691399	18.96579354
2	0.7	2203.491298	all	10016.89537	2203.491298	-78.00225301	100
3	0.7	396.5680679	lower	9236.543409	2846.390253	-95.70653165	13.93231541
3	0.7	1381.941916	middle	6332.605293	2846.390253	-78.17735588	48.55068327
3	0.7	1067.880269	upper	937.1754074	2846.390253	13.94668068	37.51700132
3	0.7	2846.390253	all	16506.32411	2846.390253	-82.75575934	100
0	0.8	489.5820262	lower	2354.310225	2519.402132	-79.20486345	19.43246852
0	0.8	1458.373133	middle	3022.503863	2519.402132	-51.7495031	57.88568304
0	0.8	571.4469732	upper	861.5229014	2519.402132	-33.67013549	22.68184844
0	0.8	2519.402132	all	6238.33699	2519.402132	-59.61420269	100
1	0.8	464.1740532	lower	3418.319305	1812.036859	-86.42098611	25.61614853
1	0.8	1013.863331	middle	3357.665804	1812.036859	-69.80451925	55.95158433
1	0.8	333.9994745	upper	511.9057573	1812.036859	-34.75371789	18.43226714
1	0.8	1812.036859	all	7287.890866	1812.036859	-75.13633379	100
2	0.8	546.5948926	lower	5395.105766	2027.458712	-89.86868995	26.9596066
2	0.8	1101.823774	middle	3955.83094	2027.458712	-72.14684372	54.34506593
2	0.8	379.0400456	upper	665.9586594	2027.458712	-43.08354727	18.69532747
2	0.8	2027.458712	all	10016.89537	2027.458712	-79.75960976	100
3	0.8	377.3329629	lower	9236.543409	2803.14764	-95.91478169	13.46104492
3	0.8	1397.804377	middle	6332.605293	2803.14764	-77.92686718	49.86552821
3	0.8	1028.0103	upper	937.1754074	2803.14764	9.692411006	36.67342687
3	0.8	2803.14764	all	16506.32411	2803.14764	-83.01773538	100
0	0.9	482.3423749	lower	2354.310225	2370.860033	-79.51236971	20.34461623
0	0.9	1364.278415	middle	3022.503863	2370.860033	-54.86264113	57.54360851
0	0.9	524.2392423	upper	861.5229014	2370.860033	-39.14970322	22.11177527
0	0.9	2370.860033	all	6238.33699	2370.860033	-61.99531964	100
1	0.9	376.7449523	lower	3418.319305	1634.394869	-88.97864949	23.05103617
1	0.9	959.2849159	middle	3357.665804	1634.394869	-71.43000608	58.69358344
1	0.9	298.3650004	upper	511.9057573	1634.394869	-41.71485743	18.25538039
1	0.9	1634.394869	all	7287.890866	1634.394869	-77.57382899	100
2	0.9	454.749679	lower	5395.105766	1844.210642	-91.57107017	24.65822876
2	0.9	1033.417029	middle	3955.83094	1844.210642	-73.87610733	56.0357372
2	0.9	356.0439342	upper	665.9586594	1844.210642	-46.53663119	19.30603403
2	0.9	1844.210642	all	10016.89537	1844.210642	-81.58899964	100
3	0.9	345.9733807	lower	9236.543409	2704.339275	-96.25429811	12.79326836
3	0.9	1434.106875	middle	6332.605293	2704.339275	-77.35360394	53.02984313
3	0.9	924.2590189	upper	937.1754074	2704.339275	-1.378225294	34.17688851
3	0.9	2704.339275	all	16506.32411	2704.339275	-83.61634452	100
0	1	490.4236026	lower	2354.310225	2235.010907	-79.16911725	21.94278342
0	1	1273.392804	middle	3022.503863	2235.010907	-57.86960542	56.97479148
0	1	471.1945006	upper	861.5229014	2235.010907	-45.30679338	21.08242511
0	1	2235.010907	all	6238.33699	2235.010907	-64.17296933	100
1	1	360.8255525	lower	3418.319305	1520.633178	-89.44435788	23.72863868
1	1	884.7875143	middle	3357.665804	1520.633178	-73.648732	58.18546688
1	1	275.0201116	upper	511.9057573	1520.633178	-46.27524546	18.08589445
1	1	1520.633178	all	7287.890866	1520.633178	-79.13479762	100
2	1	376.0619993	lower	5395.105766	1652.808615	-93.02957133	22.75290653
2	1	967.1649907	middle	3955.83094	1652.808615	-75.55090181	58.51645388
2	1	309.5816247	upper	665.9586594	1652.808615	-53.513387	18.73063959
2	1	1652.808615	all	10016.89537	1652.808615	-83.49979156	100
3	1	339.5943034	lower	9236.543409	2631.748895	-96.32336158	12.9037502
3	1	1465.99651	middle	6332.605293	2631.748895	-76.85002551	55.70427
3	1	826.1580814	upper	937.1754074	2631.748895	-11.84594956	31.3919798
3	1	2631.748895	all	16506.32411	2631.748895	-84.05611766	100
0	1.1	490.5861201	lower	2354.310225	2087.328453	-79.16221428	23.50306294
0	1.1	1179.900885	middle	3022.503863	2087.328453	-60.96279976	56.52684336
0	1.1	416.8414478	upper	861.5229014	2087.328453	-51.61574381	19.9700937
0	1.1	2087.328453	all	6238.33699	2087.328453	-66.54030623	100
1	1.1	358.4720969	lower	3418.319305	1450.563585	-89.5132062	24.71260829
1	1.1	789.7248367	middle	3357.665804	1450.563585	-76.47994521	54.4426211
1	1.1	302.3666518	upper	511.9057573	1450.563585	-40.933141	20.8447706
1	1.1	1450.563585	all	7287.890866	1450.563585	-80.0962499	100
2	1.1	322.7258759	lower	5395.105766	1542.631816	-94.01817333	20.92047322
2	1.1	922.084772	middle	3955.83094	1542.631816	-76.69049092	59.77348338
2	1.1	297.821168	upper	665.9586594	1542.631816	-55.27933096	19.30604341
2	1.1	1542.631816	all	10016.89537	1542.631816	-84.59970121	100
3	1.1	324.6824151	lower	9236.543409	2565.88459	-96.48480605	12.65381991
3	1.1	1486.819765	middle	6332.605293	2565.88459	-76.52119947	57.94569914
3	1.1	754.3824101	upper	937.1754074	2565.88459	-19.50467286	29.40048095
3	1.1	2565.88459	all	16506.32411	2565.88459	-84.45514232	100
0	1.2	468.1155075	lower	2354.310225	1956.48553	-80.11665997	23.92634652
0	1.2	1115.863939	middle	3022.503863	1956.48553	-63.08147185	57.03410131
0	1.2	372.5060832	upper	861.5229014	1956.48553	-56.76190585	19.03955217
0	1.2	1956.48553	all	6238.33699	1956.48553	-68.63770692	100
1	1.2	354.4686207	lower	3418.319305	1354.22706	-89.63032447	26.17497694
1	1.2	715.909593	middle	3357.665804	1354.22706	-78.6783547	52.86481228
1	1.2	283.8488462	upper	511.9057573	1354.22706	-44.55056577	20.96021078
1	1.2	1354.22706	all	7287.890866	1354.22706	-81.41812103	100
2	1.2	284.5171632	lower	5395.105766	1469.381308	-94.72638396	19.36305856
2	1.2	880.159604	middle	3955.83094	1469.381308	-77.75032307	59.90001363
2	1.2	304.7045412	upper	665.9586594	1469.381308	-54.24572729	20.73692781
2	1.2	1469.381308	all	10016.89537	1469.381308	-85.33097078	100
3	1.2	340.3014435	lower	9236.543409	2503.743876	-96.31570569	13.59170347
3	1.2	1488.403912	middle	6332.605293	2503.743876	-76.49618374	59.44713141
3	1.2	675.0385206	upper	937.1754074	2503.743876	-27.97095237	26.96116512
3	1.2	2503.743876	all	16506.32411	2503.743876	-84.83160842	100
0	1.3	404.8383052	lower	2354.310225	1791.102802	-82.80437723	22.60273977
0	1.3	1062.26074	middle	3022.503863	1791.102802	-64.85494185	59.30763656
0	1.3	324.0037564	upper	861.5229014	1791.102802	-62.39174189	18.08962367
0	1.3	1791.102802	all	6238.33699	1791.102802	-71.28877769	100
1	1.3	329.3385112	lower	3418.319305	1252.886141	-90.36548427	26.28638791
1	1.3	632.760635	middle	3357.665804	1252.886141	-81.15474642	50.50424091
1	1.3	290.7869949	upper	511.9057573	1252.886141	-43.19520912	23.20937118
1	1.3	1252.886141	all	7287.890866	1252.886141	-82.8086594	100
2	1.3	250.5210102	lower	5395.105766	1375.156631	-95.35651346	18.2176346
2	1.3	846.4322584	middle	3955.83094	1375.156631	-78.60292133	61.55169814
2	1.3	278.2033623	upper	665.9586594	1375.156631	-58.22513028	20.23066726
2	1.3	1375.156631	all	10016.89537	1375.156631	-86.27162828	100
3	1.3	324.9384718	lower	9236.543409	2420.549152	-96.48203384	13.42416333
3	1.3	1515.920934	middle	6332.605293	2420.549152	-76.0616545	62.6271494
3	1.3	579.6897465	upper	937.1754074	2420.549152	-38.14501086	23.94868726
3	1.3	2420.549152	all	16506.32411	2420.549152	-85.33562569	100
0	1.4	355.1457983	lower	2354.310225	1649.118687	-84.91508067	21.53549051
0	1.4	1017.080732	middle	3022.503863	1649.118687	-66.34972929	61.6741985
0	1.4	276.8921561	upper	861.5229014	1649.118687	-67.8601514	16.79031099
0	1.4	1649.118687	all	6238.33699	1649.118687	-73.56477072	100
1	1.4	289.3890562	lower	3418.319305	1151.312871	-91.53417132	25.13557031
1	1.4	583.7698001	middle	3357.665804	1151.312871	-82.61382061	50.70470546
1	1.4	278.1540145	upper	511.9057573	1151.312871	-45.66304235	24.15972422
1	1.4	1151.312871	all	7287.890866	1151.312871	-84.20238596	100
2	1.4	229.757045	lower	5395.105766	1308.854983	-95.74138015	17.55404899
2	1.4	805.8687059	middle	3955.83094	1308.854983	-79.62833301	61.57051133
2	1.4	273.2292326	upper	665.9586594	1308.854983	-58.97204298	20.87543968
2	1.4	1308.854983	all	10016.89537	1308.854983	-86.93352645	100
3	1.4	328.7508859	lower	9236.543409	2373.021952	-96.4407585	13.85368077
3	1.4	1531.420839	middle	6332.605293	2373.021952	-75.81689103	64.53462587
3	1.4	512.8502275	upper	937.1754074	2373.021952	-45.27702889	21.61169335
3	1.4	2373.021952	all	16506.32411	2373.021952	-85.62355897	100
0	1.5	325.7426522	lower	2354.310225	1549.162211	-86.16398771	21.02702027
0	1.5	959.9071848	middle	3022.503863	1549.162211	-68.2413248	61.96298734
0	1.5	263.5123742	upper	861.5229014	1549.162211	-69.41318986	17.00999239
0	1.5	1549.162211	all	6238.33699	1549.162211	-75.16706434	100
1	1.5	250.0517368	lower	3418.319305	1051.571886	-92.68495086	23.77885338
1	1.5	552.5604365	middle	3357.665804	1051.571886	-83.54331643	52.54614012
1	1.5	248.9597123	upper	511.9057573	1051.571886	-51.36610425	23.6750065
1	1.5	1051.571886	all	7287.890866	1051.571886	-85.57097101	100
2	1.5	228.2830262	lower	5395.105766	1247.761614	-95.76870156	18.29540384
2	1.5	768.0574195	middle	3955.83094	1247.761614	-80.58416977	61.55482034
2	1.5	251.4211679	upper	665.9586594	1247.761614	-62.24673043	20.14977582
2	1.5	1247.761614	all	10016.89537	1247.761614	-87.54342969	100
3	1.5	309.2270372	lower	9236.543409	2296.114365	-96.65213464	13.46740572
3	1.5	1508.668118	middle	6332.605293	2296.114365	-76.17618582	65.7052689
3	1.5	478.21921	upper	937.1754074	2296.114365	-48.9722835	20.82732538
3	1.5	2296.114365	all	16506.32411	2296.114365	-86.08948698	100
0	1.6	299.7495923	lower	2354.310225	1445.197157	-87.26805036	20.74108649
0	1.6	909.9272845	middle	3022.503863	1445.197157	-69.8949174	62.96215572
0	1.6	235.5202802	upper	861.5229014	1445.197157	-72.66233087	16.29675779
0	1.6	1445.197157	all	6238.33699	1445.197157	-76.83361512	100
1	1.6	186.9195758	lower	3418.319305	965.0801275	-94.5318281	19.36829601
1	1.6	541.504454	middle	3357.665804	965.0801275	-83.87259228	56.10979219
1	1.6	236.6560977	upper	511.9057573	965.0801275	-53.76959638	24.52191181
1	1.6	965.0801275	all	7287.890866	965.0801275	-86.75775824	100
2	1.6	239.2926918	lower	5395.105766	1196.339746	-95.56463391	20.00206819
2	1.6	711.8061928	middle	3955.83094	1196.339746	-82.00615235	59.49866626
2	1.6	245.2408614	upper	665.9586594	1196.339746	-63.17476199	20.49926555
2	1.6	1196.339746	all	10016.89537	1196.339746	-88.05678105	100
3	1.6	299.5711489	lower	9236.543409	2211.119808	-96.7566747	13.54839063
3	1.6	1501.785329	middle	6332.605293	2211.119808	-76.28487393	67.91967235
3	1.6	409.7633302	upper	937.1754074	2211.119808	-56.27677307	18.53193702
3	1.6	2211.119808	all	16506.32411	2211.119808	-86.60440815	100
0	1.7	293.8282206	lower	2354.310225	1348.157403	-87.51956232	21.79480081
0	1.7	833.8130051	middle	3022.503863	1348.157403	-72.41316991	61.8483423
0	1.7	220.5161769	upper	861.5229014	1348.157403	-74.40391004	16.35685688
0	1.7	1348.157403	all	6238.33699	1348.157403	-78.38915395	100
1	1.7	157.2978513	lower	3418.319305	923.4050666	-95.39838625	17.03454497
1	1.7	526.7282555	middle	3357.665804	923.4050666	-84.31266581	57.04194991
1	1.7	239.3789597	upper	511.9057573	923.4050666	-53.23768949	25.92350512
1	1.7	923.4050666	all	7287.890866	923.4050666	-87.32959805	100
2	1.7	254.6415406	lower	5395.105766	1147.916304	-95.28013812	22.18293613
2	1.7	646.2514429	middle	3955.83094	1147.916304	-83.66331998	56.29778411
2	1.7	247.0233209	upper	665.9586594	1147.916304	-62.90710881	21.51927976
2	1.7	1147.916304	all	10016.89537	1147.916304	-88.54019871	100
3	1.7	289.6542862	lower	9236.543409	2145.671313	-96.86404022	13.49947144
3	1.7	1466.691346	middle	6332.605293	2145.671313	-76.83905315	68.35582584
3	1.7	389.3256811	upper	937.1754074	2145.671313	-58.45754402	18.14470272
3	1.7	2145.671313	all	16506.32411	2145.671313	-87.00091372	100
0	1.8	274.4000624	lower	2354.310225	1257.156019	-88.34477889	21.82704916
0	1.8	771.0722282	middle	3022.503863	1257.156019	-74.48895806	61.33464871
0	1.8	211.6837288	upper	861.5229014	1257.156019	-75.42912343	16.83830213
0	1.8	1257.156019	all	6238.33699	1257.156019	-79.84789822	100
1	1.8	147.5996224	lower	3418.319305	879.5076107	-95.68209962	16.78207449
1	1.8	491.2131703	middle	3357.665804	879.5076107	-85.3703972	55.85092889
1	1.8	240.6948181	upper	511.9057573	879.5076107	-52.98063859	27.36699662
1	1.8	879.5076107	all	7287.890866	879.5076107	-87.9319322	100
2	1.8	260.3727455	lower	5395.105766	1091.12501	-95.17390841	23.8627786
2	1.8	574.0708259	middle	3955.83094	1091.12501	-85.48798382	52.61274561
2	1.8	256.6814389	upper	665.9586594	1091.12501	-61.45685092	23.52447579
2	1.8	1091.12501	all	10016.89537	1091.12501	-89.10715376	100
3	1.8	288.4743286	lower	9236.543409	2084.909362	-96.8768151	13.8363007
3	1.8	1417.477779	middle	6332.605293	2084.909362	-77.6161988	67.9875013
3	1.8	378.9572536	upper	937.1754074	2084.909362	-59.56389267	18.176198
3	1.8	2084.909362	all	16506.32411	2084.909362	-87.36902688	100
0	1.9	276.9274247	lower	2354.310225	1184.473688	-88.23742845	23.37978694
0	1.9	706.5744307	middle	3022.503863	1184.473688	-76.6228775	59.65302883
0	1.9	200.9718329	upper	861.5229014	1184.473688	-76.67249093	16.96718424
0	1.9	1184.473688	all	6238.33699	1184.473688	-81.01298968	100
1	1.9	146.1939659	lower	3418.319305	861.9758905	-95.72322089	16.9603312
1	1.9	499.0125119	middle	3357.665804	861.9758905	-85.13811257	57.89170177
1	1.9	216.7694127	upper	511.9057573	861.9758905	-57.65442962	25.14796703
1	1.9	861.9758905	all	7287.890866	861.9758905	-88.17249179	100
2	1.9	241.7455891	lower	5395.105766	1029.632294	-95.51916868	23.47882739
2	1.9	529.0766604	middle	3955.83094	1029.632294	-86.62539758	51.3850103
2	1.9	258.8100446	upper	665.9586594	1029.632294	-61.13722061	25.13616231
2	1.9	1029.632294	all	10016.89537	1029.632294	-89.72104373	100
3	1.9	312.4088214	lower	9236.543409	2016.087606	-96.61768686	15.49579594
3	1.9	1334.714115	middle	6332.605293	2016.087606	-78.92314374	66.2031804
3	1.9	368.96467	upper	937.1754074	2016.087606	-60.63013743	18.30102367
3	1.9	2016.087606	all	16506.32411	2016.087606	-87.78596862	100
0	2	260.6213887	lower	2354.310225	1109.129172	-88.93003199	23.49783913
0	2	655.0124854	middle	3022.503863	1109.129172	-78.3288123	59.05646535
0	2	193.4952983	upper	861.5229014	1109.129172	-77.54031867	17.44569551
0	2	1109.129172	all	6238.33699	1109.129172	-82.22075572	100
1	2	143.7205506	lower	3418.319305	838.4326636	-95.79557854	17.14157342
1	2	481.4384023	middle	3357.665804	838.4326636	-85.66151516	57.42123646
1	2	213.2737107	upper	511.9057573	838.4326636	-58.33730962	25.43719012
1	2	838.4326636	all	7287.890866	838.4326636	-88.49553761	100
2	2	213.9198519	lower	5395.105766	963.595342	-96.03492756	22.20017497
2	2	511.1020378	middle	3955.83094	963.595342	-87.07978057	53.04114865
2	2	238.5734523	upper	665.9586594	963.595342	-64.1759366	24.75867638
2	2	963.595342	all	10016.89537	963.595342	-90.38029942	100
3	2	342.2401013	lower	9236.543409	1961.735031	-96.29471669	17.4457863
3	2	1273.751222	middle	6332.605293	1961.735031	-79.8858264	64.92983009
3	2	345.7437072	upper	937.1754074	1961.735031	-63.107898	17.62438361
3	2	1961.735031	all	16506.32411	1961.735031	-88.11525196	100
