# Supplementary material for: Future sea-level rise drives rocky intertidal habitat loss and benthic community change
Source: PeerJ. 2020 May 29;8:e9186. doi: 10.7717/peerj.9186 (PMC7263295; doi:10.7717/peerj.9186)
Supplement: Data S2 — Site-level estimates of benthic area and percent change in benthic areal extent of dominant benthic community members for sea-level rise scenarios. [file peerj-08-9186-s002.csv]

site	species	scenario	cover.area	scenario.0.cover.area	percent.change
0	Articulated Coralline	0	832.8208617	832.8208617	0
0	Articulated Coralline	0.1	765.1926032	832.8208617	-8.120384779
0	Articulated Coralline	0.2	599.7816355	832.8208617	-27.98191507
0	Articulated Coralline	0.3	451.3313354	832.8208617	-45.80691284
0	Articulated Coralline	0.4	370.1117645	832.8208617	-55.55925872
0	Articulated Coralline	0.5	337.0649015	832.8208617	-59.5273225
0	Articulated Coralline	0.6	316.7557046	832.8208617	-61.96592579
0	Articulated Coralline	0.7	300.4579179	832.8208617	-63.92286364
0	Articulated Coralline	0.8	280.6375156	832.8208617	-66.30277549
0	Articulated Coralline	0.9	263.8012996	832.8208617	-68.32436461
0	Articulated Coralline	1	248.9808708	832.8208617	-70.10391043
0	Articulated Coralline	1.1	234.0200748	832.8208617	-71.90031067
0	Articulated Coralline	1.2	220.0131147	832.8208617	-73.58218018
0	Articulated Coralline	1.3	202.6612548	832.8208617	-75.66568465
0	Articulated Coralline	1.4	188.2925456	832.8208617	-77.39099075
0	Articulated Coralline	1.5	179.9599567	832.8208617	-78.39151671
0	Articulated Coralline	1.6	171.4139189	832.8208617	-79.4176723
0	Articulated Coralline	1.7	164.1256648	832.8208617	-80.29280096
0	Articulated Coralline	1.8	156.8692509	832.8208617	-81.16410645
0	Articulated Coralline	1.9	151.2118799	832.8208617	-81.84340873
0	Articulated Coralline	2	141.784117	832.8208617	-82.97543644
0	Barnacle	0	1743.61035	1743.61035	0
0	Barnacle	0.1	1601.370449	1743.61035	-8.157780264
0	Barnacle	0.2	1408.500765	1743.61035	-19.21929317
0	Barnacle	0.3	1242.511289	1743.61035	-28.73916534
0	Barnacle	0.4	1131.640257	1743.61035	-35.09786996
0	Barnacle	0.5	1051.119892	1743.61035	-39.71589511
0	Barnacle	0.6	987.7893538	1743.61035	-43.34804483
0	Barnacle	0.7	932.369004	1743.61035	-46.52652733
0	Barnacle	0.8	882.4086436	1743.61035	-49.39186708
0	Barnacle	0.9	841.5172084	1743.61035	-51.73708344
0	Barnacle	1	805.488405	1743.61035	-53.80341686
0	Barnacle	1.1	750.4879535	1743.61035	-56.95781724
0	Barnacle	1.2	699.0363999	1743.61035	-59.90868029
0	Barnacle	1.3	637.2996711	1743.61035	-63.44942142
0	Barnacle	1.4	582.1911076	1743.61035	-66.61002227
0	Barnacle	1.5	538.3207822	1743.61035	-69.12608472
0	Barnacle	1.6	500.9498638	1743.61035	-71.26939148
0	Barnacle	1.7	465.4255451	1743.61035	-73.30679156
0	Barnacle	1.8	426.0915059	1743.61035	-75.56268773
0	Barnacle	1.9	387.1867126	1743.61035	-77.79396569
0	Barnacle	2	355.2057594	1743.61035	-79.62814574
0	California Mussel	0	13.98060031	13.98060031	0
0	California Mussel	0.1	13.29939279	13.98060031	-4.872519844
0	California Mussel	0.2	12.41621513	13.98060031	-11.18968531
0	California Mussel	0.3	10.82595437	13.98060031	-22.56445267
0	California Mussel	0.4	10.55790471	13.98060031	-24.48174993
0	California Mussel	0.5	9.960089259	13.98060031	-28.75778554
0	California Mussel	0.6	10.38756455	13.98060031	-25.70015368
0	California Mussel	0.7	9.133038111	13.98060031	-34.67349109
0	California Mussel	0.8	9.045755289	13.98060031	-35.29780492
0	California Mussel	0.9	8.489662604	13.98060031	-39.27540725
0	California Mussel	1	8.441381421	13.98060031	-39.62075139
0	California Mussel	1.1	7.749429295	13.98060031	-44.57012488
0	California Mussel	1.2	7.682934257	13.98060031	-45.04574851
0	California Mussel	1.3	6.331762296	13.98060031	-54.71036898
0	California Mussel	1.4	5.785837737	13.98060031	-58.61524107
0	California Mussel	1.5	4.772849842	13.98060031	-65.86090915
0	California Mussel	1.6	4.23008018	13.98060031	-69.74321499
0	California Mussel	1.7	3.596085909	13.98060031	-74.27802935
0	California Mussel	1.8	3.716402999	13.98060031	-73.41742904
0	California Mussel	1.9	3.27905213	13.98060031	-76.54569864
0	California Mussel	2	3.060051338	13.98060031	-78.11216064
0	Chainbladder Kelp	0	1.746102991	1.746102991	0
0	Chainbladder Kelp	0.1	1.645105746	1.746102991	-5.784151681
0	Chainbladder Kelp	0.2	1.037387845	1.746102991	-40.58839314
0	Chainbladder Kelp	0.3	0.563027116	1.746102991	-67.75521723
0	Chainbladder Kelp	0.4	0.408814674	1.746102991	-76.58702402
0	Chainbladder Kelp	0.5	0.350632491	1.746102991	-79.91914036
0	Chainbladder Kelp	0.6	0.335649935	1.746102991	-80.77719718
0	Chainbladder Kelp	0.7	0.289808081	1.746102991	-83.40257806
0	Chainbladder Kelp	0.8	0.269743709	1.746102991	-84.55167248
0	Chainbladder Kelp	0.9	0.273595805	1.746102991	-84.33106146
0	Chainbladder Kelp	1	0.261058301	1.746102991	-85.04908917
0	Chainbladder Kelp	1.1	0.30253048	1.746102991	-82.67396131
0	Chainbladder Kelp	1.2	0.267862988	1.746102991	-84.65938208
0	Chainbladder Kelp	1.3	0.210246625	1.746102991	-87.95909372
0	Chainbladder Kelp	1.4	0.201480983	1.746102991	-88.46110543
0	Chainbladder Kelp	1.5	0.17936392	1.746102991	-89.7277583
0	Chainbladder Kelp	1.6	0.179231727	1.746102991	-89.73532899
0	Chainbladder Kelp	1.7	0.149681807	1.746102991	-91.42766447
0	Chainbladder Kelp	1.8	0.160832357	1.746102991	-90.78906814
0	Chainbladder Kelp	1.9	0.148634656	1.746102991	-91.48763521
0	Chainbladder Kelp	2	0.16634515	1.746102991	-90.47334832
0	Chiton	0	2.125306809	2.125306809	0
0	Chiton	0.1	2.65328062	2.125306809	24.84223967
0	Chiton	0.2	2.22648557	2.125306809	4.760666138
0	Chiton	0.3	1.483299812	2.125306809	-30.20773256
0	Chiton	0.4	0.951146079	2.125306809	-55.24664603
0	Chiton	0.5	0.75677776	2.125306809	-64.39207001
0	Chiton	0.6	0.662071292	2.125306809	-68.84820163
0	Chiton	0.7	0.638744317	2.125306809	-69.94578317
0	Chiton	0.8	0.585677221	2.125306809	-72.44269777
0	Chiton	0.9	0.582154485	2.125306809	-72.60844963
0	Chiton	1	0.586885807	2.125306809	-72.38583133
0	Chiton	1.1	0.523951957	2.125306809	-75.34699673
0	Chiton	1.2	0.533855267	2.125306809	-74.8810259
0	Chiton	1.3	0.480782922	2.125306809	-77.37818746
0	Chiton	1.4	0.409692454	2.125306809	-80.72313832
0	Chiton	1.5	0.383672553	2.125306809	-81.94742747
0	Chiton	1.6	0.352379545	2.125306809	-83.41982704
0	Chiton	1.7	0.350796704	2.125306809	-83.49430292
0	Chiton	1.8	0.324027828	2.125306809	-84.75383289
0	Chiton	1.9	0.321386685	2.125306809	-84.87810402
0	Chiton	2	0.298323922	2.125306809	-85.96325383
0	Clonal Anemone	0	46.48802705	46.48802705	0
0	Clonal Anemone	0.1	44.14640385	46.48802705	-5.037045783
0	Clonal Anemone	0.2	41.15346871	46.48802705	-11.47512314
0	Clonal Anemone	0.3	37.7344425	46.48802705	-18.82976136
0	Clonal Anemone	0.4	33.64480989	46.48802705	-27.62693531
0	Clonal Anemone	0.5	30.75520528	46.48802705	-33.84273924
0	Clonal Anemone	0.6	29.76558561	46.48802705	-35.97150171
0	Clonal Anemone	0.7	27.92327465	46.48802705	-39.93448116
0	Clonal Anemone	0.8	24.74962859	46.48802705	-46.76128423
0	Clonal Anemone	0.9	23.87912859	46.48802705	-48.63380938
0	Clonal Anemone	1	22.8160014	46.48802705	-50.92069326
0	Clonal Anemone	1.1	22.48228452	46.48802705	-51.6385488
0	Clonal Anemone	1.2	20.54326044	46.48802705	-55.80956702
0	Clonal Anemone	1.3	20.09721723	46.48802705	-56.76904677
0	Clonal Anemone	1.4	18.41498531	46.48802705	-60.38768158
0	Clonal Anemone	1.5	18.16935765	46.48802705	-60.91604914
0	Clonal Anemone	1.6	16.28271804	46.48802705	-64.97438358
0	Clonal Anemone	1.7	15.6976732	46.48802705	-66.23286855
0	Clonal Anemone	1.8	13.60875531	46.48802705	-70.72632208
0	Clonal Anemone	1.9	12.44705034	46.48802705	-73.22525578
0	Clonal Anemone	2	10.81174956	46.48802705	-76.74293739
0	Colpomenia	0	2.467489491	2.467489491	0
0	Colpomenia	0.1	3.143451952	2.467489491	27.39474526
0	Colpomenia	0.2	2.811761341	2.467489491	13.9523127
0	Colpomenia	0.3	2.092117189	2.467489491	-15.21272143
0	Colpomenia	0.4	1.56045698	2.467489491	-36.75932619
0	Colpomenia	0.5	1.332308184	2.467489491	-46.00551739
0	Colpomenia	0.6	1.347275836	2.467489491	-45.39892305
0	Colpomenia	0.7	1.253720227	2.467489491	-49.19045323
0	Colpomenia	0.8	1.114511758	2.467489491	-54.83215786
0	Colpomenia	0.9	1.072188807	2.467489491	-56.547381
0	Colpomenia	1	0.96643689	2.467489491	-60.83319125
0	Colpomenia	1.1	0.913434346	2.467489491	-62.98122649
0	Colpomenia	1.2	0.874464215	2.467489491	-64.56056983
0	Colpomenia	1.3	0.848209435	2.467489491	-65.62459789
0	Colpomenia	1.4	0.740097511	2.467489491	-70.00605218
0	Colpomenia	1.5	0.758794471	2.467489491	-69.24832006
0	Colpomenia	1.6	0.650517005	2.467489491	-73.63648326
0	Colpomenia	1.7	0.691502563	2.467489491	-71.97546066
0	Colpomenia	1.8	0.60703315	2.467489491	-75.39875439
0	Colpomenia	1.9	0.605171651	2.467489491	-75.47419541
0	Colpomenia	2	0.580139153	2.467489491	-76.48868799
0	Crustose Coralline Algae	0	0.920867171	0.920867171	0
0	Crustose Coralline Algae	0.1	0.795098464	0.920867171	-13.65763828
0	Crustose Coralline Algae	0.2	0.740051167	0.920867171	-19.63540557
0	Crustose Coralline Algae	0.3	0.750619524	0.920867171	-18.48775284
0	Crustose Coralline Algae	0.4	0.716222452	0.920867171	-22.22304428
0	Crustose Coralline Algae	0.5	0.830002804	0.920867171	-9.867260977
0	Crustose Coralline Algae	0.6	0.734891345	0.920867171	-20.19572762
0	Crustose Coralline Algae	0.7	0.576818865	0.920867171	-37.36133907
0	Crustose Coralline Algae	0.8	0.552770025	0.920867171	-39.97288178
0	Crustose Coralline Algae	0.9	0.492091098	0.920867171	-46.56220638
0	Crustose Coralline Algae	1	0.491728425	0.920867171	-46.60159029
0	Crustose Coralline Algae	1.1	0.410657199	0.920867171	-55.40538179
0	Crustose Coralline Algae	1.2	0.441249116	0.920867171	-52.08330468
0	Crustose Coralline Algae	1.3	0.407784304	0.920867171	-55.71735887
0	Crustose Coralline Algae	1.4	0.456373655	0.920867171	-50.44088124
0	Crustose Coralline Algae	1.5	0.345432888	0.920867171	-62.48830466
0	Crustose Coralline Algae	1.6	0.391669245	0.920867171	-57.46734624
0	Crustose Coralline Algae	1.7	0.348395103	0.920867171	-62.1666279
0	Crustose Coralline Algae	1.8	0.343357554	0.920867171	-62.71367197
0	Crustose Coralline Algae	1.9	0.330483958	0.920867171	-64.11165816
0	Crustose Coralline Algae	2	0.320036834	0.920867171	-65.24614583
0	Dictyopteris	0	0	0	NA
0	Dictyopteris	0.1	0	0	NA
0	Dictyopteris	0.2	0	0	NA
0	Dictyopteris	0.3	0	0	NA
0	Dictyopteris	0.4	0	0	NA
0	Dictyopteris	0.5	0	0	NA
0	Dictyopteris	0.6	0	0	NA
0	Dictyopteris	0.7	0	0	NA
0	Dictyopteris	0.8	0	0	NA
0	Dictyopteris	0.9	0	0	NA
0	Dictyopteris	1	0	0	NA
0	Dictyopteris	1.1	0	0	NA
0	Dictyopteris	1.2	0	0	NA
0	Dictyopteris	1.3	0	0	NA
0	Dictyopteris	1.4	0	0	NA
0	Dictyopteris	1.5	0	0	NA
0	Dictyopteris	1.6	0	0	NA
0	Dictyopteris	1.7	0	0	NA
0	Dictyopteris	1.8	0	0	NA
0	Dictyopteris	1.9	0	0	NA
0	Dictyopteris	2	0	0	NA
0	Dictyota	0	0	0	NA
0	Dictyota	0.1	0	0	NA
0	Dictyota	0.2	0	0	NA
0	Dictyota	0.3	0	0	NA
0	Dictyota	0.4	0	0	NA
0	Dictyota	0.5	0	0	NA
0	Dictyota	0.6	0	0	NA
0	Dictyota	0.7	0	0	NA
0	Dictyota	0.8	0	0	NA
0	Dictyota	0.9	0	0	NA
0	Dictyota	1	0	0	NA
0	Dictyota	1.1	0	0	NA
0	Dictyota	1.2	0	0	NA
0	Dictyota	1.3	0	0	NA
0	Dictyota	1.4	0	0	NA
0	Dictyota	1.5	0	0	NA
0	Dictyota	1.6	0	0	NA
0	Dictyota	1.7	0	0	NA
0	Dictyota	1.8	0	0	NA
0	Dictyota	1.9	0	0	NA
0	Dictyota	2	0	0	NA
0	Endarachne	0	137.9033299	137.9033299	0
0	Endarachne	0.1	126.2307761	137.9033299	-8.464301612
0	Endarachne	0.2	111.3029084	137.9033299	-19.28917998
0	Endarachne	0.3	97.96702481	137.9033299	-28.95963795
0	Endarachne	0.4	91.16853686	137.9033299	-33.88953193
0	Endarachne	0.5	83.78916205	137.9033299	-39.24065348
0	Endarachne	0.6	80.09136778	137.9033299	-41.92209292
0	Endarachne	0.7	75.49281501	137.9033299	-45.25671346
0	Endarachne	0.8	74.3532671	137.9033299	-46.08305168
0	Endarachne	0.9	70.24795603	137.9033299	-49.06000015
0	Endarachne	1	67.90524727	137.9033299	-50.75880522
0	Endarachne	1.1	64.09108775	137.9033299	-53.5246264
0	Endarachne	1.2	62.10513432	137.9033299	-54.9647319
0	Endarachne	1.3	57.96965454	137.9033299	-57.96355708
0	Endarachne	1.4	54.11530187	137.9033299	-60.75852416
0	Endarachne	1.5	47.65963341	137.9033299	-65.43982407
0	Endarachne	1.6	42.11149227	137.9033299	-69.46303449
0	Endarachne	1.7	35.33161059	137.9033299	-74.37943621
0	Endarachne	1.8	31.86522734	137.9033299	-76.89306896
0	Endarachne	1.9	28.37127663	137.9033299	-79.42669212
0	Endarachne	2	26.7164689	137.9033299	-80.62666875
0	Feather Boa Kelp	0	5.013185941	5.013185941	0
0	Feather Boa Kelp	0.1	2.944264929	5.013185941	-41.26958457
0	Feather Boa Kelp	0.2	1.992627759	5.013185941	-60.25226707
0	Feather Boa Kelp	0.3	1.663450878	5.013185941	-66.81848833
0	Feather Boa Kelp	0.4	1.527534845	5.013185941	-69.52965913
0	Feather Boa Kelp	0.5	1.366648574	5.013185941	-72.73892112
0	Feather Boa Kelp	0.6	1.267439897	5.013185941	-74.71787578
0	Feather Boa Kelp	0.7	1.248786316	5.013185941	-75.08996612
0	Feather Boa Kelp	0.8	1.249473144	5.013185941	-75.0762657
0	Feather Boa Kelp	0.9	1.327861054	5.013185941	-73.5126311
0	Feather Boa Kelp	1	1.224907764	5.013185941	-75.56628104
0	Feather Boa Kelp	1.1	1.020006285	5.013185941	-79.65353176
0	Feather Boa Kelp	1.2	0.920949022	5.013185941	-81.62946611
0	Feather Boa Kelp	1.3	0.849306344	5.013185941	-83.0585509
0	Feather Boa Kelp	1.4	0.803946801	5.013185941	-83.96335563
0	Feather Boa Kelp	1.5	0.728526215	5.013185941	-85.46779985
0	Feather Boa Kelp	1.6	0.721550488	5.013185941	-85.60694742
0	Feather Boa Kelp	1.7	0.711745891	5.013185941	-85.8025236
0	Feather Boa Kelp	1.8	0.718360779	5.013185941	-85.67057381
0	Feather Boa Kelp	1.9	0.63403188	5.013185941	-87.35271567
0	Feather Boa Kelp	2	0.629740541	5.013185941	-87.43831671
0	Gelidium robustum	0	0.873051496	0.873051496	0
0	Gelidium robustum	0.1	0.822552873	0.873051496	-5.784151681
0	Gelidium robustum	0.2	0.518693922	0.873051496	-40.58839314
0	Gelidium robustum	0.3	0.281513558	0.873051496	-67.75521723
0	Gelidium robustum	0.4	0.204407337	0.873051496	-76.58702402
0	Gelidium robustum	0.5	0.175316245	0.873051496	-79.91914036
0	Gelidium robustum	0.6	0.167824967	0.873051496	-80.77719718
0	Gelidium robustum	0.7	0.14490404	0.873051496	-83.40257806
0	Gelidium robustum	0.8	0.134871854	0.873051496	-84.55167248
0	Gelidium robustum	0.9	0.136797902	0.873051496	-84.33106146
0	Gelidium robustum	1	0.130529151	0.873051496	-85.04908917
0	Gelidium robustum	1.1	0.15126524	0.873051496	-82.67396131
0	Gelidium robustum	1.2	0.133931494	0.873051496	-84.65938208
0	Gelidium robustum	1.3	0.105123312	0.873051496	-87.95909372
0	Gelidium robustum	1.4	0.100740492	0.873051496	-88.46110543
0	Gelidium robustum	1.5	0.08968196	0.873051496	-89.7277583
0	Gelidium robustum	1.6	0.089615864	0.873051496	-89.73532899
0	Gelidium robustum	1.7	0.074840904	0.873051496	-91.42766447
0	Gelidium robustum	1.8	0.080416178	0.873051496	-90.78906814
0	Gelidium robustum	1.9	0.074317328	0.873051496	-91.48763521
0	Gelidium robustum	2	0.083172575	0.873051496	-90.47334832
0	Golden Rockweed	0	22.29179967	22.29179967	0
0	Golden Rockweed	0.1	23.79074673	22.29179967	6.724208394
0	Golden Rockweed	0.2	18.87754712	22.29179967	-15.31618171
0	Golden Rockweed	0.3	12.91512548	22.29179967	-42.06333418
0	Golden Rockweed	0.4	9.197519372	22.29179967	-58.74034618
0	Golden Rockweed	0.5	7.969308555	22.29179967	-64.25004408
0	Golden Rockweed	0.6	7.262153168	22.29179967	-67.422311
0	Golden Rockweed	0.7	6.883981525	22.29179967	-69.1187718
0	Golden Rockweed	0.8	6.531917106	22.29179967	-70.69811678
0	Golden Rockweed	0.9	6.209825985	22.29179967	-72.14300291
0	Golden Rockweed	1	5.987442011	22.29179967	-73.14060731
0	Golden Rockweed	1.1	5.593292646	22.29179967	-74.90874344
0	Golden Rockweed	1.2	5.470541901	22.29179967	-75.4593977
0	Golden Rockweed	1.3	4.854960385	22.29179967	-78.2208684
0	Golden Rockweed	1.4	4.413693201	22.29179967	-80.20037293
0	Golden Rockweed	1.5	4.075904218	22.29179967	-81.71567895
0	Golden Rockweed	1.6	3.954931942	22.29179967	-82.25835509
0	Golden Rockweed	1.7	3.745343743	22.29179967	-83.19855822
0	Golden Rockweed	1.8	3.552643588	22.29179967	-84.06300236
0	Golden Rockweed	1.9	3.48577973	22.29179967	-84.36295058
0	Golden Rockweed	2	3.350837247	22.29179967	-84.96829643
0	Goose Barnacle	0	0	0	NA
0	Goose Barnacle	0.1	0	0	NA
0	Goose Barnacle	0.2	0	0	NA
0	Goose Barnacle	0.3	0	0	NA
0	Goose Barnacle	0.4	0	0	NA
0	Goose Barnacle	0.5	0	0	NA
0	Goose Barnacle	0.6	0	0	NA
0	Goose Barnacle	0.7	0	0	NA
0	Goose Barnacle	0.8	0	0	NA
0	Goose Barnacle	0.9	0	0	NA
0	Goose Barnacle	1	0	0	NA
0	Goose Barnacle	1.1	0	0	NA
0	Goose Barnacle	1.2	0	0	NA
0	Goose Barnacle	1.3	0	0	NA
0	Goose Barnacle	1.4	0	0	NA
0	Goose Barnacle	1.5	0	0	NA
0	Goose Barnacle	1.6	0	0	NA
0	Goose Barnacle	1.7	0	0	NA
0	Goose Barnacle	1.8	0	0	NA
0	Goose Barnacle	1.9	0	0	NA
0	Goose Barnacle	2	0	0	NA
0	Green Algal Turf	0	10.46803485	10.46803485	0
0	Green Algal Turf	0.1	8.645597629	10.46803485	-17.40954481
0	Green Algal Turf	0.2	7.160099557	10.46803485	-31.60034656
0	Green Algal Turf	0.3	5.774413071	10.46803485	-44.83765906
0	Green Algal Turf	0.4	5.011055623	10.46803485	-52.12992986
0	Green Algal Turf	0.5	4.346451448	10.46803485	-58.47882137
0	Green Algal Turf	0.6	4.308123597	10.46803485	-58.84496316
0	Green Algal Turf	0.7	4.126894973	10.46803485	-60.57622052
0	Green Algal Turf	0.8	4.351018047	10.46803485	-58.43519714
0	Green Algal Turf	0.9	3.673269388	10.46803485	-64.90965647
0	Green Algal Turf	1	3.788800242	10.46803485	-63.80600277
0	Green Algal Turf	1.1	3.388572867	10.46803485	-67.62933141
0	Green Algal Turf	1.2	3.232473348	10.46803485	-69.12053317
0	Green Algal Turf	1.3	3.053368794	10.46803485	-70.83149952
0	Green Algal Turf	1.4	2.846012513	10.46803485	-72.81235156
0	Green Algal Turf	1.5	2.273602114	10.46803485	-78.28052593
0	Green Algal Turf	1.6	2.296524144	10.46803485	-78.06155427
0	Green Algal Turf	1.7	1.879795946	10.46803485	-82.04251349
0	Green Algal Turf	1.8	1.79596606	10.46803485	-82.84333128
0	Green Algal Turf	1.9	1.795927436	10.46803485	-82.84370025
0	Green Algal Turf	2	1.723570554	10.46803485	-83.53491768
0	Green Anemone	0	2.96057346	2.96057346	0
0	Green Anemone	0.1	3.760461089	2.96057346	27.01799634
0	Green Anemone	0.2	3.250506682	2.96057346	9.793144013
0	Green Anemone	0.3	2.378017102	2.96057346	-19.67714584
0	Green Anemone	0.4	1.735567382	2.96057346	-41.37732419
0	Green Anemone	0.5	1.643597615	2.96057346	-44.48380907
0	Green Anemone	0.6	1.483308362	2.96057346	-49.8979376
0	Green Anemone	0.7	1.276841664	2.96057346	-56.87181279
0	Green Anemone	0.8	1.227476051	2.96057346	-58.53924695
0	Green Anemone	0.9	1.120578941	2.96057346	-62.14993629
0	Green Anemone	1	1.072747702	2.96057346	-63.76554352
0	Green Anemone	1.1	0.992450831	2.96057346	-66.4777502
0	Green Anemone	1.2	1.031624628	2.96057346	-65.15456746
0	Green Anemone	1.3	0.933074347	2.96057346	-68.48332394
0	Green Anemone	1.4	0.893969738	2.96057346	-69.80416969
0	Green Anemone	1.5	0.771575321	2.96057346	-73.93831529
0	Green Anemone	1.6	0.785094531	2.96057346	-73.48167368
0	Green Anemone	1.7	0.740807283	2.96057346	-74.97757467
0	Green Anemone	1.8	0.678774916	2.96057346	-77.07285682
0	Green Anemone	1.9	0.684664106	2.96057346	-76.87393625
0	Green Anemone	2	0.657965341	2.96057346	-77.77574682
0	Honeycomb Tube Worm	0	0	0	NA
0	Honeycomb Tube Worm	0.1	0	0	NA
0	Honeycomb Tube Worm	0.2	0	0	NA
0	Honeycomb Tube Worm	0.3	0	0	NA
0	Honeycomb Tube Worm	0.4	0	0	NA
0	Honeycomb Tube Worm	0.5	0	0	NA
0	Honeycomb Tube Worm	0.6	0	0	NA
0	Honeycomb Tube Worm	0.7	0	0	NA
0	Honeycomb Tube Worm	0.8	0	0	NA
0	Honeycomb Tube Worm	0.9	0	0	NA
0	Honeycomb Tube Worm	1	0	0	NA
0	Honeycomb Tube Worm	1.1	0	0	NA
0	Honeycomb Tube Worm	1.2	0	0	NA
0	Honeycomb Tube Worm	1.3	0	0	NA
0	Honeycomb Tube Worm	1.4	0	0	NA
0	Honeycomb Tube Worm	1.5	0	0	NA
0	Honeycomb Tube Worm	1.6	0	0	NA
0	Honeycomb Tube Worm	1.7	0	0	NA
0	Honeycomb Tube Worm	1.8	0	0	NA
0	Honeycomb Tube Worm	1.9	0	0	NA
0	Honeycomb Tube Worm	2	0	0	NA
0	Large Barnacle	0	6.128918022	6.128918022	0
0	Large Barnacle	0.1	6.949449424	6.128918022	13.38786715
0	Large Barnacle	0.2	6.144137726	6.128918022	0.24832612
0	Large Barnacle	0.3	4.868540944	6.128918022	-20.56443035
0	Large Barnacle	0.4	4.652727803	6.128918022	-24.08565775
0	Large Barnacle	0.5	4.115713711	6.128918022	-32.84762993
0	Large Barnacle	0.6	3.888857969	6.128918022	-36.54902945
0	Large Barnacle	0.7	3.427729965	6.128918022	-44.07283712
0	Large Barnacle	0.8	3.293004482	6.128918022	-46.2710307
0	Large Barnacle	0.9	3.134480242	6.128918022	-48.85752704
0	Large Barnacle	1	3.137129178	6.128918022	-48.81430675
0	Large Barnacle	1.1	2.767387338	6.128918022	-54.84704922
0	Large Barnacle	1.2	2.836091616	6.128918022	-53.72606378
0	Large Barnacle	1.3	2.725138581	6.128918022	-55.5363839
0	Large Barnacle	1.4	2.45550805	6.128918022	-59.93570086
0	Large Barnacle	1.5	2.504613148	6.128918022	-59.13449749
0	Large Barnacle	1.6	2.295591501	6.128918022	-62.54491424
0	Large Barnacle	1.7	1.853879428	6.128918022	-69.75192976
0	Large Barnacle	1.8	1.870804076	6.128918022	-69.47578563
0	Large Barnacle	1.9	1.50330676	6.128918022	-75.47190622
0	Large Barnacle	2	1.318194464	6.128918022	-78.49221576
0	Limpet	0	18.90517504	18.90517504	0
0	Limpet	0.1	17.35361489	18.90517504	-8.207065762
0	Limpet	0.2	14.85826944	18.90517504	-21.40633766
0	Limpet	0.3	14.37112244	18.90517504	-23.98312946
0	Limpet	0.4	13.00889762	18.90517504	-31.18869519
0	Limpet	0.5	11.34079189	18.90517504	-40.01223546
0	Limpet	0.6	10.67238623	18.90517504	-43.54780523
0	Limpet	0.7	9.570126426	18.90517504	-49.37827127
0	Limpet	0.8	9.104103931	18.90517504	-51.84332379
0	Limpet	0.9	8.132841313	18.90517504	-56.98087272
0	Limpet	1	8.127665541	18.90517504	-57.00825026
0	Limpet	1.1	7.617252983	18.90517504	-59.70810655
0	Limpet	1.2	7.79729826	18.90517504	-58.75574681
0	Limpet	1.3	6.673707341	18.90517504	-64.69904496
0	Limpet	1.4	6.864508414	18.90517504	-63.68979182
0	Limpet	1.5	6.323474119	18.90517504	-66.55162353
0	Limpet	1.6	6.103691841	18.90517504	-67.71417441
0	Limpet	1.7	5.8780255	18.90517504	-68.90784937
0	Limpet	1.8	5.681868514	18.90517504	-69.94543292
0	Limpet	1.9	4.550503592	18.90517504	-75.92985211
0	Limpet	2	4.463517007	18.90517504	-76.3899726
0	Nori	0	6.876058602	6.876058602	0
0	Nori	0.1	6.067950644	6.876058602	-11.75248794
0	Nori	0.2	5.164675254	6.876058602	-24.88901633
0	Nori	0.3	4.418539716	6.876058602	-35.74022602
0	Nori	0.4	4.139002887	6.876058602	-39.80559029
0	Nori	0.5	4.018286733	6.876058602	-41.5611913
0	Nori	0.6	3.476180878	6.876058602	-49.4451534
0	Nori	0.7	3.072627621	6.876058602	-55.31411527
0	Nori	0.8	2.906486754	6.876058602	-57.73033765
0	Nori	0.9	2.789758601	6.876058602	-59.4279403
0	Nori	1	2.581225181	6.876058602	-62.46068671
0	Nori	1.1	2.396346412	6.876058602	-65.14941843
0	Nori	1.2	2.348608782	6.876058602	-65.84367706
0	Nori	1.3	2.288702911	6.876058602	-66.71490103
0	Nori	1.4	2.126547284	6.876058602	-69.07316521
0	Nori	1.5	1.943561568	6.876058602	-71.73436585
0	Nori	1.6	1.938616104	6.876058602	-71.8062888
0	Nori	1.7	1.834083462	6.876058602	-73.3265295
0	Nori	1.8	1.774445558	6.876058602	-74.19385639
0	Nori	1.9	1.706412869	6.876058602	-75.18327041
0	Nori	2	1.477177989	6.876058602	-78.51708261
0	Owl Limpet	0	0.873051496	0.873051496	0
0	Owl Limpet	0.1	0.822552873	0.873051496	-5.784151681
0	Owl Limpet	0.2	0.518693922	0.873051496	-40.58839314
0	Owl Limpet	0.3	0.281513558	0.873051496	-67.75521723
0	Owl Limpet	0.4	0.204407337	0.873051496	-76.58702402
0	Owl Limpet	0.5	0.175316245	0.873051496	-79.91914036
0	Owl Limpet	0.6	0.167824967	0.873051496	-80.77719718
0	Owl Limpet	0.7	0.14490404	0.873051496	-83.40257806
0	Owl Limpet	0.8	0.134871854	0.873051496	-84.55167248
0	Owl Limpet	0.9	0.136797902	0.873051496	-84.33106146
0	Owl Limpet	1	0.130529151	0.873051496	-85.04908917
0	Owl Limpet	1.1	0.15126524	0.873051496	-82.67396131
0	Owl Limpet	1.2	0.133931494	0.873051496	-84.65938208
0	Owl Limpet	1.3	0.105123312	0.873051496	-87.95909372
0	Owl Limpet	1.4	0.100740492	0.873051496	-88.46110543
0	Owl Limpet	1.5	0.08968196	0.873051496	-89.7277583
0	Owl Limpet	1.6	0.089615864	0.873051496	-89.73532899
0	Owl Limpet	1.7	0.074840904	0.873051496	-91.42766447
0	Owl Limpet	1.8	0.080416178	0.873051496	-90.78906814
0	Owl Limpet	1.9	0.074317328	0.873051496	-91.48763521
0	Owl Limpet	2	0.083172575	0.873051496	-90.47334832
0	Periwinkle	0	2.602170952	2.602170952	0
0	Periwinkle	0.1	2.303983677	2.602170952	-11.45917317
0	Periwinkle	0.2	1.808405089	2.602170952	-30.503986
0	Periwinkle	0.3	1.733008728	2.602170952	-33.40142675
0	Periwinkle	0.4	1.542772092	2.602170952	-40.71211615
0	Periwinkle	0.5	1.541635061	2.602170952	-40.7558116
0	Periwinkle	0.6	1.287465813	2.602170952	-50.52339616
0	Periwinkle	0.7	1.383375608	2.602170952	-46.83763543
0	Periwinkle	0.8	1.278458901	2.602170952	-50.86952687
0	Periwinkle	0.9	1.43079308	2.602170952	-45.01540805
0	Periwinkle	1	1.082978783	2.602170952	-58.3817204
0	Periwinkle	1.1	1.227936013	2.602170952	-52.8110937
0	Periwinkle	1.2	1.092265729	2.602170952	-58.02482815
0	Periwinkle	1.3	1.076472332	2.602170952	-58.63175974
0	Periwinkle	1.4	1.036111869	2.602170952	-60.18279015
0	Periwinkle	1.5	1.003358722	2.602170952	-61.4414756
0	Periwinkle	1.6	0.642683016	2.602170952	-75.30204479
0	Periwinkle	1.7	0.707154836	2.602170952	-72.82442817
0	Periwinkle	1.8	0.431656444	2.602170952	-83.41168004
0	Periwinkle	1.9	0.447292782	2.602170952	-82.81078414
0	Periwinkle	2	0.434595955	2.602170952	-83.29871621
0	Plocamium	0	4.96764183	4.96764183	0
0	Plocamium	0.1	4.267372426	4.96764183	-14.09661621
0	Plocamium	0.2	3.029101356	4.96764183	-39.02335433
0	Plocamium	0.3	2.173178114	4.96764183	-56.25332525
0	Plocamium	0.4	1.761884166	4.96764183	-64.53278585
0	Plocamium	0.5	1.578704052	4.96764183	-68.22025206
0	Plocamium	0.6	1.545760493	4.96764183	-68.88341499
0	Plocamium	0.7	1.417286567	4.96764183	-71.46963054
0	Plocamium	0.8	1.265106999	4.96764183	-74.53304723
0	Plocamium	0.9	1.243856624	4.96764183	-74.96082313
0	Plocamium	1	1.23633893	4.96764183	-75.11215639
0	Plocamium	1.1	1.166256614	4.96764183	-76.52293274
0	Plocamium	1.2	1.020520435	4.96764183	-79.45664221
0	Plocamium	1.3	0.970692888	4.96764183	-80.45968447
0	Plocamium	1.4	0.878761877	4.96764183	-82.31028106
0	Plocamium	1.5	0.88202683	4.96764183	-82.24455666
0	Plocamium	1.6	0.751122332	4.96764183	-84.87970031
0	Plocamium	1.7	0.779981965	4.96764183	-84.29874795
0	Plocamium	1.8	0.730213612	4.96764183	-85.30059861
0	Plocamium	1.9	0.729384174	4.96764183	-85.31729543
0	Plocamium	2	0.672186253	4.96764183	-86.46870536
0	Red Algae	0	142.2917009	142.2917009	0
0	Red Algae	0.1	139.31604	142.2917009	-2.091239945
0	Red Algae	0.2	107.4932993	142.2917009	-24.45567898
0	Red Algae	0.3	77.22953106	142.2917009	-45.72450073
0	Red Algae	0.4	59.56711255	142.2917009	-58.13732481
0	Red Algae	0.5	53.3810182	142.2917009	-62.48479857
0	Red Algae	0.6	49.99371347	142.2917009	-64.86533426
0	Red Algae	0.7	46.36202696	142.2917009	-67.41761699
0	Red Algae	0.8	43.63296451	142.2917009	-69.33555208
0	Red Algae	0.9	41.00717091	142.2917009	-71.1809117
0	Red Algae	1	39.53784804	142.2917009	-72.21352489
0	Red Algae	1.1	37.44646325	142.2917009	-73.6833118
0	Red Algae	1.2	35.4776936	142.2917009	-75.06692703
0	Red Algae	1.3	32.15420573	142.2917009	-77.40261341
0	Red Algae	1.4	29.74306357	142.2917009	-79.09711994
0	Red Algae	1.5	28.13393968	142.2917009	-80.22798272
0	Red Algae	1.6	26.54150346	142.2917009	-81.34711771
0	Red Algae	1.7	25.68861388	142.2917009	-81.94651288
0	Red Algae	1.8	24.19614883	142.2917009	-82.99538997
0	Red Algae	1.9	23.69267247	142.2917009	-83.34922394
0	Red Algae	2	22.41584653	142.2917009	-84.24655381
0	Rock	0	440.429619	440.429619	0
0	Rock	0.1	486.5552891	440.429619	10.47288106
0	Rock	0.2	404.3820602	440.429619	-8.184635454
0	Rock	0.3	299.2448466	440.429619	-32.05614843
0	Rock	0.4	231.7650644	440.429619	-47.37750269
0	Rock	0.5	202.840025	440.429619	-53.94496277
0	Rock	0.6	186.3190983	440.429619	-57.69605623
0	Rock	0.7	174.7043766	440.429619	-60.3331908
0	Rock	0.8	162.1455546	440.429619	-63.1846843
0	Rock	0.9	156.0227365	440.429619	-64.57487649
0	Rock	1	149.8730911	440.429619	-65.97115983
0	Rock	1.1	144.2365252	440.429619	-67.25094794
0	Rock	1.2	139.8275199	440.429619	-68.25201716
0	Rock	1.3	128.6888767	440.429619	-70.78105759
0	Rock	1.4	117.1265187	440.429619	-73.40630291
0	Rock	1.5	112.0066359	440.429619	-74.5687776
0	Rock	1.6	101.9936991	440.429619	-76.84222524
0	Rock	1.7	95.95758079	440.429619	-78.21273215
0	Rock	1.8	87.21404575	440.429619	-80.19796081
0	Rock	1.9	81.79873045	440.429619	-81.42751374
0	Rock	2	75.31221925	440.429619	-82.90028281
0	Sand	0	172.2328201	172.2328201	0
0	Sand	0.1	180.6565872	172.2328201	4.89091864
0	Sand	0.2	139.4595814	172.2328201	-19.02845158
0	Sand	0.3	92.53210471	172.2328201	-46.27498717
0	Sand	0.4	64.93807027	172.2328201	-62.29634386
0	Sand	0.5	54.84516639	172.2328201	-68.15637906
0	Sand	0.6	49.99666116	172.2328201	-70.97146693
0	Sand	0.7	47.80651942	172.2328201	-72.24308388
0	Sand	0.8	45.13162636	172.2328201	-73.79615202
0	Sand	0.9	43.2852008	172.2328201	-74.86820412
0	Sand	1	42.47418697	172.2328201	-75.3390864
0	Sand	1.1	40.14407608	172.2328201	-76.69197076
0	Sand	1.2	38.69544121	172.2328201	-77.53306183
0	Sand	1.3	34.08349241	172.2328201	-80.21080281
0	Sand	1.4	30.59563605	172.2328201	-82.23588511
0	Sand	1.5	28.36408836	172.2328201	-83.53154275
0	Sand	1.6	27.13330558	172.2328201	-84.24614684
0	Sand	1.7	25.50618549	172.2328201	-85.19086811
0	Sand	1.8	24.4560833	172.2328201	-85.80056735
0	Sand	1.9	23.95910633	172.2328201	-86.08911686
0	Sand	2	23.06001084	172.2328201	-86.61114019
0	Seamoss	0	89.32391093	89.32391093	0
0	Seamoss	0.1	79.50164825	89.32391093	-10.99622999
0	Seamoss	0.2	77.1492992	89.32391093	-13.6297343
0	Seamoss	0.3	71.87137684	89.32391093	-19.53847958
0	Seamoss	0.4	73.24270866	89.32391093	-18.00324471
0	Seamoss	0.5	62.99634048	89.32391093	-29.47426974
0	Seamoss	0.6	62.21903631	89.32391093	-30.34447814
0	Seamoss	0.7	57.6434948	89.32391093	-35.46689325
0	Seamoss	0.8	55.57702566	89.32391093	-37.78034898
0	Seamoss	0.9	53.43067557	89.32391093	-40.18323312
0	Seamoss	1	50.4948264	89.32391093	-43.46997811
0	Seamoss	1.1	43.1463067	89.32391093	-51.69680072
0	Seamoss	1.2	43.04189535	89.32391093	-51.81369143
0	Seamoss	1.3	36.67033073	89.32391093	-58.94679225
0	Seamoss	1.4	34.29816833	89.32391093	-61.60247803
0	Seamoss	1.5	31.96428678	89.32391093	-64.21530759
0	Seamoss	1.6	29.38549498	89.32391093	-67.10231933
0	Seamoss	1.7	26.58374893	89.32391093	-70.23893306
0	Seamoss	1.8	23.62647856	89.32391093	-73.54965954
0	Seamoss	1.9	21.48061854	89.32391093	-75.95199503
0	Seamoss	2	20.14582202	89.32391093	-77.44632785
0	Surfgrass	0	12.03929426	12.03929426	0
0	Surfgrass	0.1	13.11881483	12.03929426	8.966643292
0	Surfgrass	0.2	9.735997385	12.03929426	-19.13149415
0	Surfgrass	0.3	6.023364762	12.03929426	-49.96912085
0	Surfgrass	0.4	4.058745201	12.03929426	-66.28751559
0	Surfgrass	0.5	3.341076722	12.03929426	-72.24856666
0	Surfgrass	0.6	3.06440193	12.03929426	-74.54666475
0	Surfgrass	0.7	2.816723992	12.03929426	-76.60391107
0	Surfgrass	0.8	2.638964396	12.03929426	-78.08040622
0	Surfgrass	0.9	2.609651087	12.03929426	-78.32388651
0	Surfgrass	1	2.525754184	12.03929426	-79.0207455
0	Surfgrass	1.1	2.552354546	12.03929426	-78.7997993
0	Surfgrass	1.2	2.437769905	12.03929426	-79.75155476
0	Surfgrass	1.3	2.082969243	12.03929426	-82.69857686
0	Surfgrass	1.4	1.852474288	12.03929426	-84.61309901
0	Surfgrass	1.5	1.716144335	12.03929426	-85.74547397
0	Surfgrass	1.6	1.631917442	12.03929426	-86.44507388
0	Surfgrass	1.7	1.524382901	12.03929426	-87.33827027
0	Surfgrass	1.8	1.468294077	12.03929426	-87.8041516
0	Surfgrass	1.9	1.433265145	12.03929426	-88.09510662
0	Surfgrass	2	1.439238509	12.03929426	-88.04549106
0	Tar Spot Algae	0	152.8648434	152.8648434	0
0	Tar Spot Algae	0.1	146.1183017	152.8648434	-4.413403111
0	Tar Spot Algae	0.2	119.3304191	152.8648434	-21.93730329
0	Tar Spot Algae	0.3	92.60286669	152.8648434	-39.42173713
0	Tar Spot Algae	0.4	78.85921882	152.8648434	-48.41245571
0	Tar Spot Algae	0.5	71.61000352	152.8648434	-53.1546941
0	Tar Spot Algae	0.6	65.39950888	152.8648434	-57.21742985
0	Tar Spot Algae	0.7	60.60802303	152.8648434	-60.35188886
0	Tar Spot Algae	0.8	56.12592663	152.8648434	-63.28395374
0	Tar Spot Algae	0.9	53.5300671	152.8648434	-64.98209405
0	Tar Spot Algae	1	50.14925684	152.8648434	-67.19372767
0	Tar Spot Algae	1.1	48.2557838	152.8648434	-68.43238594
0	Tar Spot Algae	1.2	45.32954994	152.8648434	-70.34664811
0	Tar Spot Algae	1.3	43.48455944	152.8648434	-71.55359044
0	Tar Spot Algae	1.4	39.19216277	152.8648434	-74.36155895
0	Tar Spot Algae	1.5	37.90119207	152.8648434	-75.20607668
0	Tar Spot Algae	1.6	35.55523104	152.8648434	-76.74074022
0	Tar Spot Algae	1.7	34.44954312	152.8648434	-77.46405102
0	Tar Spot Algae	1.8	32.24346309	152.8648434	-78.90720825
0	Tar Spot Algae	1.9	31.36101064	152.8648434	-79.48448451
0	Tar Spot Algae	2	27.68353679	152.8648434	-81.89018732
0	Turban Snail	0	0.810456507	0.810456507	0
0	Turban Snail	0.1	0.51106607	0.810456507	-36.94096278
0	Turban Snail	0.2	0.277373653	0.810456507	-65.77562762
0	Turban Snail	0.3	0.201401347	0.810456507	-75.1496416
0	Turban Snail	0.4	0.172738065	0.810456507	-78.68632507
0	Turban Snail	0.5	0.165356953	0.810456507	-79.5970602
0	Turban Snail	0.6	0.142773099	0.810456507	-82.38361992
0	Turban Snail	0.7	0.132888445	0.810456507	-83.60326018
0	Turban Snail	0.8	0.134786168	0.810456507	-83.36910528
0	Turban Snail	0.9	0.128609604	0.810456507	-84.13121454
0	Turban Snail	1	0.149040751	0.810456507	-81.61027152
0	Turban Snail	1.1	0.131961913	0.810456507	-83.71758235
0	Turban Snail	1.2	0.103577381	0.810456507	-87.21987172
0	Turban Snail	1.3	0.099259014	0.810456507	-87.7527032
0	Turban Snail	1.4	0.088363107	0.810456507	-89.09711914
0	Turban Snail	1.5	0.088297983	0.810456507	-89.10515461
0	Turban Snail	1.6	0.073740302	0.810456507	-90.90138689
0	Turban Snail	1.7	0.079233587	0.810456507	-90.2235855
0	Turban Snail	1.8	0.073224426	0.810456507	-90.96503939
0	Turban Snail	1.9	0.081949449	0.810456507	-89.88848283
0	Turban Snail	2	0.062028197	0.810456507	-92.34651138
0	Turf	0	1808.059911	1808.059911	0
0	Turf	0.1	1673.973268	1808.059911	-7.416050892
0	Turf	0.2	1269.299992	1808.059911	-29.79768068
0	Turf	0.3	905.4857257	1808.059911	-49.91948441
0	Turf	0.4	706.6823333	1808.059911	-60.91488292
0	Turf	0.5	629.0117739	1808.059911	-65.21067858
0	Turf	0.6	586.270796	1808.059911	-67.57459239
0	Turf	0.7	555.4075055	1808.059911	-69.28157623
0	Turf	0.8	525.4692396	1808.059911	-70.93739891
0	Turf	0.9	502.9094134	1808.059911	-72.18513556
0	Turf	1	479.4228637	1808.059911	-73.48412734
0	Turf	1.1	451.248358	1808.059911	-75.04240013
0	Turf	1.2	423.6632597	1808.059911	-76.56807404
0	Turf	1.3	382.6889366	1808.059911	-78.83427788
0	Turf	1.4	352.9174629	1808.059911	-80.48087562
0	Turf	1.5	333.347379	1808.059911	-81.5632559
0	Turf	1.6	317.6774686	1808.059911	-82.42992577
0	Turf	1.7	303.6881365	1808.059911	-83.20364637
0	Turf	1.8	290.7696898	1808.059911	-83.91813856
0	Turf	1.9	280.6994658	1808.059911	-84.47510151
0	Turf	2	267.6246657	1808.059911	-85.19824127
0	Ulva	0	97.9767584	97.9767584	0
0	Ulva	0.1	85.6187604	97.9767584	-12.61319338
0	Ulva	0.2	80.59036439	97.9767584	-17.74542688
0	Ulva	0.3	73.86678538	97.9767584	-24.60784926
0	Ulva	0.4	67.47944374	97.9767584	-31.12709092
0	Ulva	0.5	63.58271506	97.9767584	-35.1042879
0	Ulva	0.6	61.7586322	97.9767584	-36.96603847
0	Ulva	0.7	60.37575214	97.9767584	-38.37747531
0	Ulva	0.8	57.67702279	97.9767584	-41.13193401
0	Ulva	0.9	54.89897274	97.9767584	-43.96735141
0	Ulva	1	52.19096581	97.9767584	-46.73127927
0	Ulva	1.1	51.77793296	97.9767584	-47.15284134
0	Ulva	1.2	47.85875761	97.9767584	-51.15294853
0	Ulva	1.3	45.3925344	97.9767584	-53.67009979
0	Ulva	1.4	40.4889775	97.9767584	-58.67491622
0	Ulva	1.5	33.71052963	97.9767584	-65.59334053
0	Ulva	1.6	28.8169454	97.9767584	-70.58797834
0	Ulva	1.7	25.11053371	97.9767584	-74.37092825
0	Ulva	1.8	21.12345146	97.9767584	-78.44034463
0	Ulva	1.9	21.44615363	97.9767584	-78.11097858
0	Ulva	2	19.40756418	97.9767584	-80.19166535
0	Wireweed	0	6.195849334	6.195849334	0
0	Wireweed	0.1	9.478693528	6.195849334	52.98457108
0	Wireweed	0.2	8.228027841	6.195849334	32.7990304
0	Wireweed	0.3	5.334642109	6.195849334	-13.89974447
0	Wireweed	0.4	3.365263385	6.195849334	-45.68519659
0	Wireweed	0.5	2.746897898	6.195849334	-55.66551492
0	Wireweed	0.6	2.463033223	6.195849334	-60.2470446
0	Wireweed	0.7	2.464441555	6.195849334	-60.22431433
0	Wireweed	0.8	2.185358802	6.195849334	-64.72866457
0	Wireweed	0.9	1.954364974	6.195849334	-68.45686736
0	Wireweed	1	1.952685428	6.195849334	-68.48397495
0	Wireweed	1.1	1.87164072	6.195849334	-69.79202335
0	Wireweed	1.2	1.959690606	6.195849334	-68.37091253
0	Wireweed	1.3	1.691451353	6.195849334	-72.70025041
0	Wireweed	1.4	1.491445422	6.195849334	-75.92831359
0	Wireweed	1.5	1.404353069	6.195849334	-77.33397
0	Wireweed	1.6	1.356656393	6.195849334	-78.10378659
0	Wireweed	1.7	1.223056571	6.195849334	-80.26006597
0	Wireweed	1.8	1.165732887	6.195849334	-81.1852609
0	Wireweed	1.9	1.160441883	6.195849334	-81.27065685
0	Wireweed	2	1.108732355	6.195849334	-82.10524021
0	Wrack	0	78.57448354	78.57448354	0
0	Wrack	0.1	66.10271247	78.57448354	-15.87254603
0	Wrack	0.2	49.08478286	78.57448354	-37.53088706
0	Wrack	0.3	35.97782091	78.57448354	-54.21182642
0	Wrack	0.4	28.69642667	78.57448354	-63.47869514
0	Wrack	0.5	25.78235604	78.57448354	-67.18736811
0	Wrack	0.6	24.23787387	78.57448354	-69.15299627
0	Wrack	0.7	23.77149293	78.57448354	-69.74654893
0	Wrack	0.8	23.08580763	78.57448354	-70.61920538
0	Wrack	0.9	21.73635094	78.57448354	-72.33662894
0	Wrack	1	20.56890636	78.57448354	-73.82240973
0	Wrack	1.1	18.97356367	78.57448354	-75.85276694
0	Wrack	1.2	17.45429724	78.57448354	-77.78630358
0	Wrack	1.3	15.81777516	78.57448354	-79.86906888
0	Wrack	1.4	14.53947691	78.57448354	-81.49593066
0	Wrack	1.5	13.95309522	78.57448354	-82.24220562
0	Wrack	1.6	13.36773716	78.57448354	-82.98717783
0	Wrack	1.7	12.85845332	78.57448354	-83.63533206
0	Wrack	1.8	12.25029321	78.57448354	-84.40932392
0	Wrack	1.9	12.00257414	78.57448354	-84.72459047
0	Wrack	2	11.31678245	78.57448354	-85.59738234
0	Zonaria	0	0.724772229	0.724772229	0
0	Zonaria	0.1	1.821958285	0.724772229	151.3835674
0	Zonaria	0.2	1.716573454	0.724772229	136.8431606
0	Zonaria	0.3	1.082454694	0.724772229	49.35101678
0	Zonaria	0.4	0.587486491	0.724772229	-18.94191478
0	Zonaria	0.5	0.426574656	0.724772229	-41.14362575
0	Zonaria	0.6	0.365864886	0.724772229	-49.52001867
0	Zonaria	0.7	0.350231449	0.724772229	-51.67703252
0	Zonaria	0.8	0.302398104	0.724772229	-58.27680863
0	Zonaria	0.9	0.281462083	0.724772229	-61.16544317
0	Zonaria	1	0.285481524	0.724772229	-60.61086331
0	Zonaria	1.1	0.272399359	0.724772229	-62.41586698
0	Zonaria	1.2	0.315673198	0.724772229	-56.44518584
0	Zonaria	1.3	0.279499659	0.724772229	-61.43620742
0	Zonaria	1.4	0.21938029	0.724772229	-69.73114025
0	Zonaria	1.5	0.210233846	0.724772229	-70.99311518
0	Zonaria	1.6	0.187155959	0.724772229	-74.17727237
0	Zonaria	1.7	0.187018024	0.724772229	-74.19630384
0	Zonaria	1.8	0.156184377	0.724772229	-78.45055714
0	Zonaria	1.9	0.167819336	0.724772229	-76.84523091
0	Zonaria	2	0.155091735	0.724772229	-78.60131373
1	Articulated Coralline	0	1379.71066	1379.71066	0
1	Articulated Coralline	0.1	1138.638489	1379.71066	-17.4726613
1	Articulated Coralline	0.2	811.5620163	1379.71066	-41.17882539
1	Articulated Coralline	0.3	585.1235414	1379.71066	-57.59085158
1	Articulated Coralline	0.4	447.5366975	1379.71066	-67.56300357
1	Articulated Coralline	0.5	360.7337613	1379.71066	-73.8543905
1	Articulated Coralline	0.6	296.9611551	1379.71066	-78.47656296
1	Articulated Coralline	0.7	257.9405932	1379.71066	-81.30473289
1	Articulated Coralline	0.8	228.9793855	1379.71066	-83.40381124
1	Articulated Coralline	0.9	207.6096502	1379.71066	-84.95266752
1	Articulated Coralline	1	193.2579799	1379.71066	-85.99286172
1	Articulated Coralline	1.1	182.3945834	1379.71066	-86.78022945
1	Articulated Coralline	1.2	166.896372	1379.71066	-87.90352377
1	Articulated Coralline	1.3	146.5549709	1379.71066	-89.37784746
1	Articulated Coralline	1.4	128.4764679	1379.71066	-90.68815863
1	Articulated Coralline	1.5	111.4318273	1379.71066	-91.92353654
1	Articulated Coralline	1.6	99.70992792	1379.71066	-92.77312767
1	Articulated Coralline	1.7	91.74906753	1379.71066	-93.35012259
1	Articulated Coralline	1.8	86.49384862	1379.71066	-93.73101541
1	Articulated Coralline	1.9	85.72802743	1379.71066	-93.78652134
1	Articulated Coralline	2	87.76048311	1379.71066	-93.63921105
1	Barnacle	0	220.3326944	220.3326944	0
1	Barnacle	0.1	164.2473589	220.3326944	-25.4548403
1	Barnacle	0.2	129.3431325	220.3326944	-41.29644134
1	Barnacle	0.3	105.8362285	220.3326944	-51.96526383
1	Barnacle	0.4	89.99983691	220.3326944	-59.15275436
1	Barnacle	0.5	77.43909732	220.3326944	-64.85356042
1	Barnacle	0.6	70.0272041	220.3326944	-68.21751566
1	Barnacle	0.7	64.27027427	220.3326944	-70.8303507
1	Barnacle	0.8	59.37180851	220.3326944	-73.05356399
1	Barnacle	0.9	54.99758204	220.3326944	-75.03884651
1	Barnacle	1	48.81689374	220.3326944	-77.84400819
1	Barnacle	1.1	43.6315437	220.3326944	-80.19742653
1	Barnacle	1.2	39.03655426	220.3326944	-82.28290433
1	Barnacle	1.3	34.18547198	220.3326944	-84.4846122
1	Barnacle	1.4	31.32611896	220.3326944	-85.78235562
1	Barnacle	1.5	29.37012128	220.3326944	-86.67010297
1	Barnacle	1.6	28.48510379	220.3326944	-87.07177622
1	Barnacle	1.7	27.68762607	220.3326944	-87.43371875
1	Barnacle	1.8	27.99274035	220.3326944	-87.29523985
1	Barnacle	1.9	25.666147	220.3326944	-88.35118543
1	Barnacle	2	23.99302683	220.3326944	-89.11054626
1	California Mussel	0	0	0	NA
1	California Mussel	0.1	0	0	NA
1	California Mussel	0.2	0	0	NA
1	California Mussel	0.3	0	0	NA
1	California Mussel	0.4	0	0	NA
1	California Mussel	0.5	0	0	NA
1	California Mussel	0.6	0	0	NA
1	California Mussel	0.7	0	0	NA
1	California Mussel	0.8	0	0	NA
1	California Mussel	0.9	0	0	NA
1	California Mussel	1	0	0	NA
1	California Mussel	1.1	0	0	NA
1	California Mussel	1.2	0	0	NA
1	California Mussel	1.3	0	0	NA
1	California Mussel	1.4	0	0	NA
1	California Mussel	1.5	0	0	NA
1	California Mussel	1.6	0	0	NA
1	California Mussel	1.7	0	0	NA
1	California Mussel	1.8	0	0	NA
1	California Mussel	1.9	0	0	NA
1	California Mussel	2	0	0	NA
1	Chainbladder Kelp	0	133.3180928	133.3180928	0
1	Chainbladder Kelp	0.1	131.7098839	133.3180928	-1.206294557
1	Chainbladder Kelp	0.2	93.26384421	133.3180928	-30.04412062
1	Chainbladder Kelp	0.3	64.60293176	133.3180928	-51.54226227
1	Chainbladder Kelp	0.4	46.2993635	133.3180928	-65.27150777
1	Chainbladder Kelp	0.5	36.01736032	133.3180928	-72.98389171
1	Chainbladder Kelp	0.6	27.12524712	133.3180928	-79.653739
1	Chainbladder Kelp	0.7	23.11681701	133.3180928	-82.66040526
1	Chainbladder Kelp	0.8	20.61449151	133.3180928	-84.53736393
1	Chainbladder Kelp	0.9	18.11301373	133.3180928	-86.41368674
1	Chainbladder Kelp	1	16.83827429	133.3180928	-87.36985061
1	Chainbladder Kelp	1.1	16.38078273	133.3180928	-87.7130085
1	Chainbladder Kelp	1.2	15.65918449	133.3180928	-88.25426905
1	Chainbladder Kelp	1.3	13.60108563	133.3180928	-89.79801965
1	Chainbladder Kelp	1.4	11.95596984	133.3180928	-91.03199754
1	Chainbladder Kelp	1.5	9.883380171	133.3180928	-92.58661749
1	Chainbladder Kelp	1.6	8.271759707	133.3180928	-93.79547102
1	Chainbladder Kelp	1.7	7.598983947	133.3180928	-94.30011052
1	Chainbladder Kelp	1.8	6.769253125	133.3180928	-94.92247978
1	Chainbladder Kelp	1.9	6.861091581	133.3180928	-94.85359306
1	Chainbladder Kelp	2	7.416919491	133.3180928	-94.43667447
1	Chiton	0	0.157300373	0.157300373	0
1	Chiton	0.1	0.148322173	0.157300373	-5.707678594
1	Chiton	0.2	0.170541439	0.157300373	8.417695453
1	Chiton	0.3	0.152330962	0.157300373	-3.159185631
1	Chiton	0.4	0.145445776	0.157300373	-7.536279952
1	Chiton	0.5	0.13313912	0.157300373	-15.35994613
1	Chiton	0.6	0.09669246	0.157300373	-38.53005052
1	Chiton	0.7	0.086824341	0.157300373	-44.80347431
1	Chiton	0.8	0.060995322	0.157300373	-61.22366358
1	Chiton	0.9	0.058704399	0.157300373	-62.68006392
1	Chiton	1	0.068271655	0.157300373	-56.59790649
1	Chiton	1.1	0.060412184	0.157300373	-61.59437966
1	Chiton	1.2	0.061887439	0.157300373	-60.65652129
1	Chiton	1.3	0.070417965	0.157300373	-55.23344064
1	Chiton	1.4	0.082295235	0.157300373	-47.6827464
1	Chiton	1.5	0.037928065	0.157300373	-75.88812796
1	Chiton	1.6	0.051008401	0.157300373	-67.57261294
1	Chiton	1.7	0.032651755	0.157300373	-79.24241743
1	Chiton	1.8	0.041257889	0.157300373	-73.77127071
1	Chiton	1.9	0.058265394	0.157300373	-62.9591505
1	Chiton	2	0.041595127	0.157300373	-73.55687952
1	Clonal Anemone	0	39.21053147	39.21053147	0
1	Clonal Anemone	0.1	35.40622253	39.21053147	-9.702263155
1	Clonal Anemone	0.2	33.58851038	39.21053147	-14.33803848
1	Clonal Anemone	0.3	32.33670199	39.21053147	-17.53056954
1	Clonal Anemone	0.4	29.52441204	39.21053147	-24.70285167
1	Clonal Anemone	0.5	26.55893461	39.21053147	-32.26581327
1	Clonal Anemone	0.6	23.04030491	39.21053147	-41.23949856
1	Clonal Anemone	0.7	19.39160112	39.21053147	-50.5449164
1	Clonal Anemone	0.8	16.97379172	39.21053147	-56.7111409
1	Clonal Anemone	0.9	14.95250608	39.21053147	-61.8660969
1	Clonal Anemone	1	14.27191568	39.21053147	-63.60183056
1	Clonal Anemone	1.1	14.15360852	39.21053147	-63.90355349
1	Clonal Anemone	1.2	13.75593364	39.21053147	-64.91775776
1	Clonal Anemone	1.3	14.5056566	39.21053147	-63.00571286
1	Clonal Anemone	1.4	13.45773918	39.21053147	-65.67825358
1	Clonal Anemone	1.5	12.5241623	39.21053147	-68.0591876
1	Clonal Anemone	1.6	10.41687437	39.21053147	-73.43347825
1	Clonal Anemone	1.7	9.729998474	39.21053147	-75.18524206
1	Clonal Anemone	1.8	9.741899177	39.21053147	-75.15489127
1	Clonal Anemone	1.9	10.22587296	39.21053147	-73.92059588
1	Clonal Anemone	2	10.02685083	39.21053147	-74.42816904
1	Colpomenia	0	0	0	NA
1	Colpomenia	0.1	0	0	NA
1	Colpomenia	0.2	0	0	NA
1	Colpomenia	0.3	0	0	NA
1	Colpomenia	0.4	0	0	NA
1	Colpomenia	0.5	0	0	NA
1	Colpomenia	0.6	0	0	NA
1	Colpomenia	0.7	0	0	NA
1	Colpomenia	0.8	0	0	NA
1	Colpomenia	0.9	0	0	NA
1	Colpomenia	1	0	0	NA
1	Colpomenia	1.1	0	0	NA
1	Colpomenia	1.2	0	0	NA
1	Colpomenia	1.3	0	0	NA
1	Colpomenia	1.4	0	0	NA
1	Colpomenia	1.5	0	0	NA
1	Colpomenia	1.6	0	0	NA
1	Colpomenia	1.7	0	0	NA
1	Colpomenia	1.8	0	0	NA
1	Colpomenia	1.9	0	0	NA
1	Colpomenia	2	0	0	NA
1	Crustose Coralline Algae	0	31.74671946	31.74671946	0
1	Crustose Coralline Algae	0.1	30.56991337	31.74671946	-3.706858878
1	Crustose Coralline Algae	0.2	26.8258063	31.74671946	-15.50054066
1	Crustose Coralline Algae	0.3	24.14841206	31.74671946	-23.93414984
1	Crustose Coralline Algae	0.4	21.24168731	31.74671946	-33.09013444
1	Crustose Coralline Algae	0.5	18.97334894	31.74671946	-40.23524553
1	Crustose Coralline Algae	0.6	16.82131157	31.74671946	-47.01401639
1	Crustose Coralline Algae	0.7	15.50210681	31.74671946	-51.16942136
1	Crustose Coralline Algae	0.8	14.79515931	31.74671946	-53.39625775
1	Crustose Coralline Algae	0.9	12.75181683	31.74671946	-59.83264713
1	Crustose Coralline Algae	1	12.8625305	31.74671946	-59.48390662
1	Crustose Coralline Algae	1.1	11.50945276	31.74671946	-63.74600917
1	Crustose Coralline Algae	1.2	11.9461774	31.74671946	-62.37035637
1	Crustose Coralline Algae	1.3	11.24218745	31.74671946	-64.58787667
1	Crustose Coralline Algae	1.4	10.82374475	31.74671946	-65.9059426
1	Crustose Coralline Algae	1.5	9.820418166	31.74671946	-69.06635289
1	Crustose Coralline Algae	1.6	9.198974192	31.74671946	-71.02385901
1	Crustose Coralline Algae	1.7	9.592058571	31.74671946	-69.78567003
1	Crustose Coralline Algae	1.8	9.114776191	31.74671946	-71.28907696
1	Crustose Coralline Algae	1.9	9.012103642	31.74671946	-71.61248849
1	Crustose Coralline Algae	2	8.374431168	31.74671946	-73.62111327
1	Dictyopteris	0	1.6705064	1.6705064	0
1	Dictyopteris	0.1	3.455579072	1.6705064	106.8581762
1	Dictyopteris	0.2	2.474511776	1.6705064	48.12944004
1	Dictyopteris	0.3	1.728179405	1.6705064	3.452426467
1	Dictyopteris	0.4	1.105137464	1.6705064	-33.8441646
1	Dictyopteris	0.5	0.851765733	1.6705064	-49.01152531
1	Dictyopteris	0.6	0.55820603	1.6705064	-66.5846219
1	Dictyopteris	0.7	0.469183483	1.6705064	-71.91369736
1	Dictyopteris	0.8	0.440376248	1.6705064	-73.63815861
1	Dictyopteris	0.9	0.311416502	1.6705064	-81.35795817
1	Dictyopteris	1	0.266406589	1.6705064	-84.05234551
1	Dictyopteris	1.1	0.251200957	1.6705064	-84.96258637
1	Dictyopteris	1.2	0.288831884	1.6705064	-82.70992052
1	Dictyopteris	1.3	0.25799031	1.6705064	-84.55616152
1	Dictyopteris	1.4	0.246329443	1.6705064	-85.2542054
1	Dictyopteris	1.5	0.22548668	1.6705064	-86.50189665
1	Dictyopteris	1.6	0.163759996	1.6705064	-90.19698484
1	Dictyopteris	1.7	0.147047181	1.6705064	-91.19744879
1	Dictyopteris	1.8	0.103302715	1.6705064	-93.81608384
1	Dictyopteris	1.9	0.099422769	1.6705064	-94.04834554
1	Dictyopteris	2	0.115626037	1.6705064	-93.07838408
1	Dictyota	0	0	0	NA
1	Dictyota	0.1	0	0	NA
1	Dictyota	0.2	0	0	NA
1	Dictyota	0.3	0	0	NA
1	Dictyota	0.4	0	0	NA
1	Dictyota	0.5	0	0	NA
1	Dictyota	0.6	0	0	NA
1	Dictyota	0.7	0	0	NA
1	Dictyota	0.8	0	0	NA
1	Dictyota	0.9	0	0	NA
1	Dictyota	1	0	0	NA
1	Dictyota	1.1	0	0	NA
1	Dictyota	1.2	0	0	NA
1	Dictyota	1.3	0	0	NA
1	Dictyota	1.4	0	0	NA
1	Dictyota	1.5	0	0	NA
1	Dictyota	1.6	0	0	NA
1	Dictyota	1.7	0	0	NA
1	Dictyota	1.8	0	0	NA
1	Dictyota	1.9	0	0	NA
1	Dictyota	2	0	0	NA
1	Endarachne	0	2.64386774	2.64386774	0
1	Endarachne	0.1	1.730677845	2.64386774	-34.53992351
1	Endarachne	0.2	1.403016917	2.64386774	-46.93316552
1	Endarachne	0.3	1.144909367	2.64386774	-56.69566408
1	Endarachne	0.4	0.949065908	2.64386774	-64.10312461
1	Endarachne	0.5	0.848283561	2.64386774	-67.91505308
1	Endarachne	0.6	0.727852574	2.64386774	-72.47015944
1	Endarachne	0.7	0.726504729	2.64386774	-72.52113945
1	Endarachne	0.8	0.629263521	2.64386774	-76.1991301
1	Endarachne	0.9	0.62870789	2.64386774	-76.22014596
1	Endarachne	1	0.546686245	2.64386774	-79.32248137
1	Endarachne	1.1	0.458169062	2.64386774	-82.67049994
1	Endarachne	1.2	0.434891155	2.64386774	-83.55094892
1	Endarachne	1.3	0.325679007	2.64386774	-87.6817209
1	Endarachne	1.4	0.310789555	2.64386774	-88.24489023
1	Endarachne	1.5	0.310888984	2.64386774	-88.24112948
1	Endarachne	1.6	0.307045942	2.64386774	-88.38648631
1	Endarachne	1.7	0.263596477	2.64386774	-90.02989172
1	Endarachne	1.8	0.289272111	2.64386774	-89.05875258
1	Endarachne	1.9	0.292134333	2.64386774	-88.95049367
1	Endarachne	2	0.219844959	2.64386774	-91.68472177
1	Feather Boa Kelp	0	4.529876407	4.529876407	0
1	Feather Boa Kelp	0.1	5.503150437	4.529876407	21.48566411
1	Feather Boa Kelp	0.2	3.904519383	4.529876407	-13.80516747
1	Feather Boa Kelp	0.3	2.642641744	4.529876407	-41.66194602
1	Feather Boa Kelp	0.4	1.809943617	4.529876407	-60.04430465
1	Feather Boa Kelp	0.5	1.313661568	4.529876407	-71.00005719
1	Feather Boa Kelp	0.6	0.946438842	4.529876407	-79.10674031
1	Feather Boa Kelp	0.7	0.833579322	4.529876407	-81.59818841
1	Feather Boa Kelp	0.8	0.698062438	4.529876407	-84.58981273
1	Feather Boa Kelp	0.9	0.531858574	4.529876407	-88.2588723
1	Feather Boa Kelp	1	0.474266536	4.529876407	-89.5302544
1	Feather Boa Kelp	1.1	0.490199171	4.529876407	-89.178531
1	Feather Boa Kelp	1.2	0.502309782	4.529876407	-88.9111813
1	Feather Boa Kelp	1.3	0.461819251	4.529876407	-89.80503641
1	Feather Boa Kelp	1.4	0.432911731	4.529876407	-90.44318891
1	Feather Boa Kelp	1.5	0.360992311	4.529876407	-92.0308574
1	Feather Boa Kelp	1.6	0.28543636	4.529876407	-93.69880467
1	Feather Boa Kelp	1.7	0.232526541	4.529876407	-94.86682373
1	Feather Boa Kelp	1.8	0.185571555	4.529876407	-95.9033859
1	Feather Boa Kelp	1.9	0.195099243	4.529876407	-95.69305594
1	Feather Boa Kelp	2	0.200288182	4.529876407	-95.5785067
1	Gelidium robustum	0	0	0	NA
1	Gelidium robustum	0.1	0	0	NA
1	Gelidium robustum	0.2	0	0	NA
1	Gelidium robustum	0.3	0	0	NA
1	Gelidium robustum	0.4	0	0	NA
1	Gelidium robustum	0.5	0	0	NA
1	Gelidium robustum	0.6	0	0	NA
1	Gelidium robustum	0.7	0	0	NA
1	Gelidium robustum	0.8	0	0	NA
1	Gelidium robustum	0.9	0	0	NA
1	Gelidium robustum	1	0	0	NA
1	Gelidium robustum	1.1	0	0	NA
1	Gelidium robustum	1.2	0	0	NA
1	Gelidium robustum	1.3	0	0	NA
1	Gelidium robustum	1.4	0	0	NA
1	Gelidium robustum	1.5	0	0	NA
1	Gelidium robustum	1.6	0	0	NA
1	Gelidium robustum	1.7	0	0	NA
1	Gelidium robustum	1.8	0	0	NA
1	Gelidium robustum	1.9	0	0	NA
1	Gelidium robustum	2	0	0	NA
1	Golden Rockweed	0	151.249571	151.249571	0
1	Golden Rockweed	0.1	141.8612272	151.249571	-6.207187077
1	Golden Rockweed	0.2	102.396072	151.249571	-32.29992566
1	Golden Rockweed	0.3	75.69293184	151.249571	-49.95494445
1	Golden Rockweed	0.4	57.47654745	151.249571	-61.99886912
1	Golden Rockweed	0.5	46.06492474	151.249571	-69.54376503
1	Golden Rockweed	0.6	38.82870581	151.249571	-74.32805558
1	Golden Rockweed	0.7	35.23972138	151.249571	-76.70094458
1	Golden Rockweed	0.8	33.10670543	151.249571	-78.11120706
1	Golden Rockweed	0.9	28.90570531	151.249571	-80.88873567
1	Golden Rockweed	1	26.05176349	151.249571	-82.77564471
1	Golden Rockweed	1.1	23.42698524	151.249571	-84.51104021
1	Golden Rockweed	1.2	20.54369924	151.249571	-86.41735041
1	Golden Rockweed	1.3	18.24699449	151.249571	-87.93583719
1	Golden Rockweed	1.4	16.16318028	151.249571	-89.31356951
1	Golden Rockweed	1.5	14.75187471	151.249571	-90.24666675
1	Golden Rockweed	1.6	13.78328378	151.249571	-90.88705926
1	Golden Rockweed	1.7	13.32255322	151.249571	-91.19167537
1	Golden Rockweed	1.8	12.64911398	151.249571	-91.63692571
1	Golden Rockweed	1.9	12.01106584	151.249571	-92.05877692
1	Golden Rockweed	2	11.71878371	151.249571	-92.25202185
1	Goose Barnacle	0	4.500268322	4.500268322	0
1	Goose Barnacle	0.1	3.701654443	4.500268322	-17.74591695
1	Goose Barnacle	0.2	3.363470957	4.500268322	-25.26065745
1	Goose Barnacle	0.3	3.1619525	4.500268322	-29.73857837
1	Goose Barnacle	0.4	3.199276233	4.500268322	-28.90921154
1	Goose Barnacle	0.5	3.300443309	4.500268322	-26.66118834
1	Goose Barnacle	0.6	3.564936151	4.500268322	-20.78392006
1	Goose Barnacle	0.7	3.197483004	4.500268322	-28.94905869
1	Goose Barnacle	0.8	3.010720226	4.500268322	-33.0990952
1	Goose Barnacle	0.9	2.346416644	4.500268322	-47.86051684
1	Goose Barnacle	1	2.098826131	4.500268322	-53.36220019
1	Goose Barnacle	1.1	2.297614188	4.500268322	-48.94495119
1	Goose Barnacle	1.2	2.280544711	4.500268322	-49.3242503
1	Goose Barnacle	1.3	2.292643658	4.500268322	-49.05540084
1	Goose Barnacle	1.4	2.064786409	4.500268322	-54.11859336
1	Goose Barnacle	1.5	2.144076179	4.500268322	-52.35670352
1	Goose Barnacle	1.6	2.294822305	4.500268322	-49.00698935
1	Goose Barnacle	1.7	2.299944673	4.500268322	-48.89316573
1	Goose Barnacle	1.8	2.067890601	4.500268322	-54.04961542
1	Goose Barnacle	1.9	1.706534723	4.500268322	-62.07926725
1	Goose Barnacle	2	1.400356431	4.500268322	-68.88282362
1	Green Algal Turf	0	26.04915263	26.04915263	0
1	Green Algal Turf	0.1	30.54549522	26.04915263	17.26099367
1	Green Algal Turf	0.2	25.093048	26.04915263	-3.67038669
1	Green Algal Turf	0.3	21.9504808	26.04915263	-15.7343768
1	Green Algal Turf	0.4	17.57230312	26.04915263	-32.54174765
1	Green Algal Turf	0.5	13.47161026	26.04915263	-48.28388296
1	Green Algal Turf	0.6	10.55474745	26.04915263	-59.48141732
1	Green Algal Turf	0.7	9.610986139	26.04915263	-63.10441927
1	Green Algal Turf	0.8	10.17715432	26.04915263	-60.93095822
1	Green Algal Turf	0.9	10.2524142	26.04915263	-60.64204335
1	Green Algal Turf	1	9.056231065	26.04915263	-65.23406656
1	Green Algal Turf	1.1	8.016041966	26.04915263	-69.22724482
1	Green Algal Turf	1.2	8.839972445	26.04915263	-66.06426102
1	Green Algal Turf	1.3	9.955967667	26.04915263	-61.7800709
1	Green Algal Turf	1.4	9.441842203	26.04915263	-63.75374533
1	Green Algal Turf	1.5	7.507374866	26.04915263	-71.17996515
1	Green Algal Turf	1.6	6.057919361	26.04915263	-76.74427477
1	Green Algal Turf	1.7	5.255718901	26.04915263	-79.82383928
1	Green Algal Turf	1.8	4.84903553	26.04915263	-81.38505464
1	Green Algal Turf	1.9	5.812250785	26.04915263	-77.687371
1	Green Algal Turf	2	6.847609658	26.04915263	-73.71273548
1	Green Anemone	0	17.06789706	17.06789706	0
1	Green Anemone	0.1	21.36074922	17.06789706	25.15161736
1	Green Anemone	0.2	15.44151296	17.06789706	-9.528907384
1	Green Anemone	0.3	11.07014322	17.06789706	-35.14055552
1	Green Anemone	0.4	7.77155972	17.06789706	-54.46679991
1	Green Anemone	0.5	6.116445904	17.06789706	-64.16403332
1	Green Anemone	0.6	4.725315093	17.06789706	-72.31460281
1	Green Anemone	0.7	4.149512248	17.06789706	-75.68820439
1	Green Anemone	0.8	3.610281558	17.06789706	-78.84753145
1	Green Anemone	0.9	2.851280387	17.06789706	-83.29448334
1	Green Anemone	1	2.501143055	17.06789706	-85.34592137
1	Green Anemone	1.1	2.359373762	17.06789706	-86.17654094
1	Green Anemone	1.2	2.397789004	17.06789706	-85.95146786
1	Green Anemone	1.3	2.179191722	17.06789706	-87.23221897
1	Green Anemone	1.4	2.072654989	17.06789706	-87.85641265
1	Green Anemone	1.5	1.927964329	17.06789706	-88.70414836
1	Green Anemone	1.6	1.580240042	17.06789706	-90.74144849
1	Green Anemone	1.7	1.378449569	17.06789706	-91.9237293
1	Green Anemone	1.8	1.180958621	17.06789706	-93.08081941
1	Green Anemone	1.9	1.124295483	17.06789706	-93.41280605
1	Green Anemone	2	1.118241084	17.06789706	-93.44827848
1	Honeycomb Tube Worm	0	96.86889699	96.86889699	0
1	Honeycomb Tube Worm	0.1	86.78732504	96.86889699	-10.40743961
1	Honeycomb Tube Worm	0.2	62.02742504	96.86889699	-35.96765632
1	Honeycomb Tube Worm	0.3	44.33297202	96.86889699	-54.23404891
1	Honeycomb Tube Worm	0.4	32.41489821	96.86889699	-66.5373518
1	Honeycomb Tube Worm	0.5	25.69754397	96.86889699	-73.47183176
1	Honeycomb Tube Worm	0.6	21.17342697	96.86889699	-78.14218224
1	Honeycomb Tube Worm	0.7	18.67585515	96.86889699	-80.72048332
1	Honeycomb Tube Worm	0.8	16.22299189	96.86889699	-83.25263073
1	Honeycomb Tube Worm	0.9	14.25291481	96.86889699	-85.28638681
1	Honeycomb Tube Worm	1	13.13528532	96.86889699	-86.44014155
1	Honeycomb Tube Worm	1.1	12.25489672	96.86889699	-87.34898703
1	Honeycomb Tube Worm	1.2	11.47101196	96.86889699	-88.15820938
1	Honeycomb Tube Worm	1.3	10.14169986	96.86889699	-89.53048897
1	Honeycomb Tube Worm	1.4	9.077870708	96.86889699	-90.62870437
1	Honeycomb Tube Worm	1.5	7.967284043	96.86889699	-91.77518864
1	Honeycomb Tube Worm	1.6	6.943104006	96.86889699	-92.83247335
1	Honeycomb Tube Worm	1.7	6.352542945	96.86889699	-93.44212318
1	Honeycomb Tube Worm	1.8	6.032006388	96.86889699	-93.77302047
1	Honeycomb Tube Worm	1.9	5.828538506	96.86889699	-93.98306506
1	Honeycomb Tube Worm	2	5.514277287	96.86889699	-94.30748418
1	Large Barnacle	0	71.70417954	71.70417954	0
1	Large Barnacle	0.1	56.07925382	71.70417954	-21.79081586
1	Large Barnacle	0.2	44.3040051	71.70417954	-38.21279961
1	Large Barnacle	0.3	37.13714708	71.70417954	-48.20783486
1	Large Barnacle	0.4	32.36021708	71.70417954	-54.86983145
1	Large Barnacle	0.5	29.47406026	71.70417954	-58.89492015
1	Large Barnacle	0.6	26.9933468	71.70417954	-62.35456988
1	Large Barnacle	0.7	25.59228659	71.70417954	-64.30851485
1	Large Barnacle	0.8	23.40190331	71.70417954	-67.36326465
1	Large Barnacle	0.9	20.56349576	71.70417954	-71.32176131
1	Large Barnacle	1	18.04933932	71.70417954	-74.82805125
1	Large Barnacle	1.1	15.15263606	71.70417954	-78.86784821
1	Large Barnacle	1.2	13.41815325	71.70417954	-81.28679063
1	Large Barnacle	1.3	12.80052263	71.70417954	-82.14814992
1	Large Barnacle	1.4	11.78635963	71.70417954	-83.56252075
1	Large Barnacle	1.5	11.36475195	71.70417954	-84.15050276
1	Large Barnacle	1.6	11.47345415	71.70417954	-83.99890463
1	Large Barnacle	1.7	11.43417115	71.70417954	-84.05368945
1	Large Barnacle	1.8	10.26903521	71.70417954	-85.67860998
1	Large Barnacle	1.9	10.17618097	71.70417954	-85.80810625
1	Large Barnacle	2	8.356059542	71.70417954	-88.3464819
1	Limpet	0	11.44946545	11.44946545	0
1	Limpet	0.1	10.88833835	11.44946545	-4.900902187
1	Limpet	0.2	7.96685367	11.44946545	-30.41724345
1	Limpet	0.3	6.633430384	11.44946545	-42.06340538
1	Limpet	0.4	6.671957048	11.44946545	-41.72691225
1	Limpet	0.5	6.615866423	11.44946545	-42.21680958
1	Limpet	0.6	7.24991862	11.44946545	-36.67897726
1	Limpet	0.7	6.922066102	11.44946545	-39.54245171
1	Limpet	0.8	5.666339734	11.44946545	-50.51000626
1	Limpet	0.9	5.298517807	11.44946545	-53.72257482
1	Limpet	1	5.67932361	11.44946545	-50.39660467
1	Limpet	1.1	6.161299969	11.44946545	-46.18700763
1	Limpet	1.2	4.237963259	11.44946545	-62.9854924
1	Limpet	1.3	4.765179416	11.44946545	-58.3807695
1	Limpet	1.4	4.557034705	11.44946545	-60.19871211
1	Limpet	1.5	3.909358633	11.44946545	-65.85553578
1	Limpet	1.6	3.914744311	11.44946545	-65.8084971
1	Limpet	1.7	5.311738153	11.44946545	-53.60710789
1	Limpet	1.8	4.542734455	11.44946545	-60.32361096
1	Limpet	1.9	4.696148083	11.44946545	-58.98369139
1	Limpet	2	3.73206889	11.44946545	-67.40399011
1	Nori	0	0	0	NA
1	Nori	0.1	0	0	NA
1	Nori	0.2	0	0	NA
1	Nori	0.3	0	0	NA
1	Nori	0.4	0	0	NA
1	Nori	0.5	0	0	NA
1	Nori	0.6	0	0	NA
1	Nori	0.7	0	0	NA
1	Nori	0.8	0	0	NA
1	Nori	0.9	0	0	NA
1	Nori	1	0	0	NA
1	Nori	1.1	0	0	NA
1	Nori	1.2	0	0	NA
1	Nori	1.3	0	0	NA
1	Nori	1.4	0	0	NA
1	Nori	1.5	0	0	NA
1	Nori	1.6	0	0	NA
1	Nori	1.7	0	0	NA
1	Nori	1.8	0	0	NA
1	Nori	1.9	0	0	NA
1	Nori	2	0	0	NA
1	Owl Limpet	0	6.543804042	6.543804042	0
1	Owl Limpet	0.1	5.274844145	6.543804042	-19.39177715
1	Owl Limpet	0.2	4.525030709	6.543804042	-30.85014956
1	Owl Limpet	0.3	3.534034122	6.543804042	-45.99419391
1	Owl Limpet	0.4	3.284226559	6.543804042	-49.81166096
1	Owl Limpet	0.5	2.889368613	6.543804042	-55.84573446
1	Owl Limpet	0.6	2.347451822	6.543804042	-64.127107
1	Owl Limpet	0.7	2.309270064	6.543804042	-64.71058654
1	Owl Limpet	0.8	1.845897356	6.543804042	-71.79167738
1	Owl Limpet	0.9	1.828867721	6.543804042	-72.05191798
1	Owl Limpet	1	1.718392245	6.543804042	-73.74016347
1	Owl Limpet	1.1	1.70464281	6.543804042	-73.95027725
1	Owl Limpet	1.2	1.359914948	6.543804042	-79.21828131
1	Owl Limpet	1.3	1.447991552	6.543804042	-77.87232713
1	Owl Limpet	1.4	1.601703636	6.543804042	-75.52335574
1	Owl Limpet	1.5	1.309891211	6.543804042	-79.98272561
1	Owl Limpet	1.6	1.342188683	6.543804042	-79.48916755
1	Owl Limpet	1.7	0.987745485	6.543804042	-84.90563778
1	Owl Limpet	1.8	1.108970752	6.543804042	-83.05311795
1	Owl Limpet	1.9	1.041056602	6.543804042	-84.09095696
1	Owl Limpet	2	1.070581553	6.543804042	-83.63976753
1	Periwinkle	0	0	0	NA
1	Periwinkle	0.1	0	0	NA
1	Periwinkle	0.2	0	0	NA
1	Periwinkle	0.3	0	0	NA
1	Periwinkle	0.4	0	0	NA
1	Periwinkle	0.5	0	0	NA
1	Periwinkle	0.6	0	0	NA
1	Periwinkle	0.7	0	0	NA
1	Periwinkle	0.8	0	0	NA
1	Periwinkle	0.9	0	0	NA
1	Periwinkle	1	0	0	NA
1	Periwinkle	1.1	0	0	NA
1	Periwinkle	1.2	0	0	NA
1	Periwinkle	1.3	0	0	NA
1	Periwinkle	1.4	0	0	NA
1	Periwinkle	1.5	0	0	NA
1	Periwinkle	1.6	0	0	NA
1	Periwinkle	1.7	0	0	NA
1	Periwinkle	1.8	0	0	NA
1	Periwinkle	1.9	0	0	NA
1	Periwinkle	2	0	0	NA
1	Plocamium	0	94.69957651	94.69957651	0
1	Plocamium	0.1	92.30531832	94.69957651	-2.528267046
1	Plocamium	0.2	64.57661647	94.69957651	-31.80897016
1	Plocamium	0.3	43.79029644	94.69957651	-53.75871989
1	Plocamium	0.4	30.68613938	94.69957651	-67.59632883
1	Plocamium	0.5	22.23625212	94.69957651	-76.51916414
1	Plocamium	0.6	17.19269851	94.69957651	-81.84501014
1	Plocamium	0.7	14.89686214	94.69957651	-84.26934661
1	Plocamium	0.8	12.05463402	94.69957651	-87.27065689
1	Plocamium	0.9	9.78849798	94.69957651	-89.66363067
1	Plocamium	1	9.235772659	94.69957651	-90.24729254
1	Plocamium	1.1	9.52661741	94.69957651	-89.94016894
1	Plocamium	1.2	9.318827957	94.69957651	-90.15958856
1	Plocamium	1.3	8.606043942	94.69957651	-90.91226776
1	Plocamium	1.4	7.728471341	94.69957651	-91.83895892
1	Plocamium	1.5	6.293676256	94.69957651	-93.35406082
1	Plocamium	1.6	5.055627547	94.69957651	-94.66140427
1	Plocamium	1.7	4.099677815	94.69957651	-95.6708594
1	Plocamium	1.8	3.640007748	94.69957651	-96.15625763
1	Plocamium	1.9	3.799780397	94.69957651	-95.98754236
1	Plocamium	2	3.772251452	94.69957651	-96.01661212
1	Red Algae	0	683.9588731	683.9588731	0
1	Red Algae	0.1	745.4372264	683.9588731	8.988603808
1	Red Algae	0.2	526.5369654	683.9588731	-23.01628268
1	Red Algae	0.3	368.6728562	683.9588731	-46.09721861
1	Red Algae	0.4	256.0204841	683.9588731	-62.56785398
1	Red Algae	0.5	198.5910234	683.9588731	-70.96447883
1	Red Algae	0.6	149.5727194	683.9588731	-78.13132846
1	Red Algae	0.7	126.0742621	683.9588731	-81.56698201
1	Red Algae	0.8	111.7012258	683.9588731	-83.66842946
1	Red Algae	0.9	93.63495293	683.9588731	-86.30985625
1	Red Algae	1	87.33494459	683.9588731	-87.23096548
1	Red Algae	1.1	84.12672688	683.9588731	-87.70003136
1	Red Algae	1.2	83.13368827	683.9588731	-87.84522118
1	Red Algae	1.3	73.99682562	683.9588731	-89.18110013
1	Red Algae	1.4	65.25275144	683.9588731	-90.45955042
1	Red Algae	1.5	56.02202431	683.9588731	-91.80915308
1	Red Algae	1.6	44.70184214	683.9588731	-93.46424999
1	Red Algae	1.7	40.872368	683.9588731	-94.02414829
1	Red Algae	1.8	35.77264377	683.9588731	-94.76976684
1	Red Algae	1.9	35.55383327	683.9588731	-94.8017586
1	Red Algae	2	37.52275183	683.9588731	-94.5138877
1	Rock	0	1568.701964	1568.701964	0
1	Rock	0.1	1420.240716	1568.701964	-9.463954985
1	Rock	0.2	1246.552751	1568.701964	-20.53603682
1	Rock	0.3	1083.401039	1568.701964	-30.93646441
1	Rock	0.4	966.9834357	1568.701964	-38.35773411
1	Rock	0.5	859.8755549	1568.701964	-45.18553717
1	Rock	0.6	785.8916604	1568.701964	-49.90178641
1	Rock	0.7	735.4771399	1568.701964	-53.11555943
1	Rock	0.8	679.0922167	1568.701964	-56.70992755
1	Rock	0.9	636.9067752	1568.701964	-59.3991217
1	Rock	1	608.575166	1568.701964	-61.205176
1	Rock	1.1	605.5029921	1568.701964	-61.40101778
1	Rock	1.2	569.2390947	1568.701964	-63.71273143
1	Rock	1.3	544.7721359	1568.701964	-65.27242596
1	Rock	1.4	510.9508605	1568.701964	-67.42842986
1	Rock	1.5	477.118728	1568.701964	-69.58512586
1	Rock	1.6	448.4280893	1568.701964	-71.41406719
1	Rock	1.7	444.5168264	1568.701964	-71.66339836
1	Rock	1.8	430.9927361	1568.701964	-72.52551817
1	Rock	1.9	427.3429903	1568.701964	-72.75817841
1	Rock	2	412.4874828	1568.701964	-73.70517203
1	Sand	0	15.63415489	15.63415489	0
1	Sand	0.1	13.14068255	15.63415489	-15.94887831
1	Sand	0.2	9.341596909	15.63415489	-40.24878879
1	Sand	0.3	6.246555646	15.63415489	-60.04545376
1	Sand	0.4	4.604963797	15.63415489	-70.54548948
1	Sand	0.5	3.500827321	15.63415489	-77.60782501
1	Sand	0.6	2.689640568	15.63415489	-82.79638019
1	Sand	0.7	2.345278349	15.63415489	-84.99900784
1	Sand	0.8	1.933264705	15.63415489	-87.63435108
1	Sand	0.9	1.763187982	15.63415489	-88.72220472
1	Sand	1	1.639552805	15.63415489	-89.51300651
1	Sand	1.1	1.671871295	15.63415489	-89.3062893
1	Sand	1.2	1.580267606	15.63415489	-89.89220961
1	Sand	1.3	1.373729572	15.63415489	-91.21327899
1	Sand	1.4	1.232723139	15.63415489	-92.11519172
1	Sand	1.5	0.953340522	15.63415489	-93.90219345
1	Sand	1.6	0.812246437	15.63415489	-94.80466682
1	Sand	1.7	0.719149674	15.63415489	-95.40013721
1	Sand	1.8	0.648105121	15.63415489	-95.85455609
1	Sand	1.9	0.680829658	15.63415489	-95.6452417
1	Sand	2	0.696730352	15.63415489	-95.54353685
1	Seamoss	0	0	0	NA
1	Seamoss	0.1	0	0	NA
1	Seamoss	0.2	0	0	NA
1	Seamoss	0.3	0	0	NA
1	Seamoss	0.4	0	0	NA
1	Seamoss	0.5	0	0	NA
1	Seamoss	0.6	0	0	NA
1	Seamoss	0.7	0	0	NA
1	Seamoss	0.8	0	0	NA
1	Seamoss	0.9	0	0	NA
1	Seamoss	1	0	0	NA
1	Seamoss	1.1	0	0	NA
1	Seamoss	1.2	0	0	NA
1	Seamoss	1.3	0	0	NA
1	Seamoss	1.4	0	0	NA
1	Seamoss	1.5	0	0	NA
1	Seamoss	1.6	0	0	NA
1	Seamoss	1.7	0	0	NA
1	Seamoss	1.8	0	0	NA
1	Seamoss	1.9	0	0	NA
1	Seamoss	2	0	0	NA
1	Surfgrass	0	453.6792602	453.6792602	0
1	Surfgrass	0.1	534.182633	453.6792602	17.74455654
1	Surfgrass	0.2	376.2953312	453.6792602	-17.05696861
1	Surfgrass	0.3	261.5156465	453.6792602	-42.35671113
1	Surfgrass	0.4	176.6538766	453.6792602	-61.06194572
1	Surfgrass	0.5	136.0131129	453.6792602	-70.01998441
1	Surfgrass	0.6	99.91068032	453.6792602	-77.977684
1	Surfgrass	0.7	83.29724496	453.6792602	-81.63961806
1	Surfgrass	0.8	73.05070703	453.6792602	-83.89816034
1	Surfgrass	0.9	59.26097163	453.6792602	-86.93769435
1	Surfgrass	1	55.27552687	453.6792602	-87.81616624
1	Surfgrass	1.1	53.60683585	453.6792602	-88.18397918
1	Surfgrass	1.2	54.82461948	453.6792602	-87.91555526
1	Surfgrass	1.3	48.87826705	453.6792602	-89.22625049
1	Surfgrass	1.4	43.67131684	453.6792602	-90.37396666
1	Surfgrass	1.5	37.3509174	453.6792602	-91.76710935
1	Surfgrass	1.6	28.76140554	453.6792602	-93.66040988
1	Surfgrass	1.7	25.66416404	453.6792602	-94.34310397
1	Surfgrass	1.8	21.74682692	453.6792602	-95.20656357
1	Surfgrass	1.9	21.49968061	453.6792602	-95.26103957
1	Surfgrass	2	23.01781958	453.6792602	-94.92641132
1	Tar Spot Algae	0	379.38356	379.38356	0
1	Tar Spot Algae	0.1	305.0944772	379.38356	-19.58152399
1	Tar Spot Algae	0.2	232.4833405	379.38356	-38.72076574
1	Tar Spot Algae	0.3	185.6161529	379.38356	-51.07427614
1	Tar Spot Algae	0.4	151.5338977	379.38356	-60.05786394
1	Tar Spot Algae	0.5	129.1494227	379.38356	-65.95808667
1	Tar Spot Algae	0.6	115.1082344	379.38356	-69.6591401
1	Tar Spot Algae	0.7	107.7951418	379.38356	-71.58676516
1	Tar Spot Algae	0.8	98.93196563	379.38356	-73.92296977
1	Tar Spot Algae	0.9	89.06113052	379.38356	-76.52477864
1	Tar Spot Algae	1	79.99811025	379.38356	-78.91365924
1	Tar Spot Algae	1.1	69.70647463	379.38356	-81.62638501
1	Tar Spot Algae	1.2	61.23600812	379.38356	-83.85907705
1	Tar Spot Algae	1.3	54.61609183	379.38356	-85.6039909
1	Tar Spot Algae	1.4	49.81079776	379.38356	-86.87059667
1	Tar Spot Algae	1.5	47.41071684	379.38356	-87.50322317
1	Tar Spot Algae	1.6	45.71264752	379.38356	-87.95080959
1	Tar Spot Algae	1.7	44.16596533	379.38356	-88.35849257
1	Tar Spot Algae	1.8	43.08584037	379.38356	-88.64319783
1	Tar Spot Algae	1.9	41.56063882	379.38356	-89.04521882
1	Tar Spot Algae	2	36.93325419	379.38356	-90.26493025
1	Turban Snail	0	0.340983256	0.340983256	0
1	Turban Snail	0.1	0.241129746	0.340983256	-29.28399215
1	Turban Snail	0.2	0.206278578	0.340983256	-39.50477792
1	Turban Snail	0.3	0.19450486	0.340983256	-42.95765076
1	Turban Snail	0.4	0.22364248	0.340983256	-34.41247436
1	Turban Snail	0.5	0.199761855	0.340983256	-41.41593429
1	Turban Snail	0.6	0.190732847	0.340983256	-44.06386722
1	Turban Snail	0.7	0.174594299	0.340983256	-48.79681145
1	Turban Snail	0.8	0.126799338	0.340983256	-62.81361755
1	Turban Snail	0.9	0.113858608	0.340983256	-66.6087392
1	Turban Snail	1	0.079987275	0.340983256	-76.54216917
1	Turban Snail	1.1	0.076983033	0.340983256	-77.42322179
1	Turban Snail	1.2	0.089529221	0.340983256	-73.74380714
1	Turban Snail	1.3	0.079222567	0.340983256	-76.76643469
1	Turban Snail	1.4	0.081157168	0.340983256	-76.19907518
1	Turban Snail	1.5	0.092343822	0.340983256	-72.9183705
1	Turban Snail	1.6	0.107919287	0.340983256	-68.35056125
1	Turban Snail	1.7	0.049737627	0.340983256	-85.41346946
1	Turban Snail	1.8	0.066890753	0.340983256	-80.38298019
1	Turban Snail	1.9	0.042818446	0.340983256	-87.44265433
1	Turban Snail	2	0.05410425	0.340983256	-84.13287197
1	Turf	0	1847.12586	1847.12586	0
1	Turf	0.1	1547.779688	1847.12586	-16.20605169
1	Turf	0.2	1136.977552	1847.12586	-38.4461245
1	Turf	0.3	859.3578346	1847.12586	-53.4759459
1	Turf	0.4	680.898559	1847.12586	-63.13740316
1	Turf	0.5	571.7892456	1847.12586	-69.0443809
1	Turf	0.6	497.3500607	1847.12586	-73.07438159
1	Turf	0.7	443.1950258	1847.12586	-76.00623567
1	Turf	0.8	389.6107141	1847.12586	-78.90719184
1	Turf	0.9	342.4730839	1847.12586	-81.45913653
1	Turf	1	307.8494599	1847.12586	-83.33359591
1	Turf	1.1	280.2272455	1847.12586	-84.82901184
1	Turf	1.2	257.1166553	1847.12586	-86.08017673
1	Turf	1.3	233.1388563	1847.12586	-87.37829071
1	Turf	1.4	214.806744	1847.12586	-88.37075758
1	Turf	1.5	198.4408127	1847.12586	-89.25677904
1	Turf	1.6	184.424405	1847.12586	-90.01560159
1	Turf	1.7	167.3620553	1847.12586	-90.93932585
1	Turf	1.8	157.757901	1847.12586	-91.45927712
1	Turf	1.9	148.4904177	1847.12586	-91.96100164
1	Turf	2	143.752854	1847.12586	-92.21748463
1	Ulva	0	9.608350385	9.608350385	0
1	Ulva	0.1	9.018428321	9.608350385	-6.139681013
1	Ulva	0.2	6.384169099	9.608350385	-33.55603363
1	Ulva	0.3	4.539785024	9.608350385	-52.75167077
1	Ulva	0.4	3.269083622	9.608350385	-65.9766402
1	Ulva	0.5	2.595743361	9.608350385	-72.9845056
1	Ulva	0.6	2.051743703	9.608350385	-78.64624394
1	Ulva	0.7	1.706459789	9.608350385	-82.23982556
1	Ulva	0.8	1.425635395	9.608350385	-85.1625374
1	Ulva	0.9	1.250624719	9.608350385	-86.98398092
1	Ulva	1	1.197455124	9.608350385	-87.53734953
1	Ulva	1.1	1.152515611	9.608350385	-88.00506262
1	Ulva	1.2	1.147965715	9.608350385	-88.05241619
1	Ulva	1.3	1.033324437	9.608350385	-89.24555834
1	Ulva	1.4	0.922888169	9.608350385	-90.39493636
1	Ulva	1.5	0.763875018	9.608350385	-92.04988383
1	Ulva	1.6	0.655114859	9.608350385	-93.18181755
1	Ulva	1.7	0.532035625	9.608350385	-94.46277869
1	Ulva	1.8	0.523186827	9.608350385	-94.55487356
1	Ulva	1.9	0.509462398	9.608350385	-94.69771212
1	Ulva	2	0.522992372	9.608350385	-94.55689737
1	Wireweed	0	0	0	NA
1	Wireweed	0.1	0	0	NA
1	Wireweed	0.2	0	0	NA
1	Wireweed	0.3	0	0	NA
1	Wireweed	0.4	0	0	NA
1	Wireweed	0.5	0	0	NA
1	Wireweed	0.6	0	0	NA
1	Wireweed	0.7	0	0	NA
1	Wireweed	0.8	0	0	NA
1	Wireweed	0.9	0	0	NA
1	Wireweed	1	0	0	NA
1	Wireweed	1.1	0	0	NA
1	Wireweed	1.2	0	0	NA
1	Wireweed	1.3	0	0	NA
1	Wireweed	1.4	0	0	NA
1	Wireweed	1.5	0	0	NA
1	Wireweed	1.6	0	0	NA
1	Wireweed	1.7	0	0	NA
1	Wireweed	1.8	0	0	NA
1	Wireweed	1.9	0	0	NA
1	Wireweed	2	0	0	NA
1	Wrack	0	4.070150203	4.070150203	0
1	Wrack	0.1	3.016116522	4.070150203	-25.89667773
1	Wrack	0.2	1.958095214	4.070150203	-51.89132793
1	Wrack	0.3	1.593737379	4.070150203	-60.84327852
1	Wrack	0.4	1.332962575	4.070150203	-67.2502854
1	Wrack	0.5	0.992887974	4.070150203	-75.60561837
1	Wrack	0.6	0.875722761	4.070150203	-78.48426429
1	Wrack	0.7	0.755627958	4.070150203	-81.43488765
1	Wrack	0.8	0.806926339	4.070150203	-80.17453168
1	Wrack	0.9	0.729704174	4.070150203	-82.07181216
1	Wrack	1	0.729801277	4.070150203	-82.06942641
1	Wrack	1.1	0.663726785	4.070150203	-83.69281839
1	Wrack	1.2	0.521849846	4.070150203	-87.17860963
1	Wrack	1.3	0.471493132	4.070150203	-88.41582967
1	Wrack	1.4	0.33484499	4.070150203	-91.77315397
1	Wrack	1.5	0.31513606	4.070150203	-92.25738501
1	Wrack	1.6	0.320771661	4.070150203	-92.11892326
1	Wrack	1.7	0.289254867	4.070150203	-92.89326309
1	Wrack	1.8	0.30562076	4.070150203	-92.49116752
1	Wrack	1.9	0.327996022	4.070150203	-91.94142709
1	Wrack	2	0.373352093	4.070150203	-90.82706843
1	Zonaria	0	0	0	NA
1	Zonaria	0.1	0	0	NA
1	Zonaria	0.2	0	0	NA
1	Zonaria	0.3	0	0	NA
1	Zonaria	0.4	0	0	NA
1	Zonaria	0.5	0	0	NA
1	Zonaria	0.6	0	0	NA
1	Zonaria	0.7	0	0	NA
1	Zonaria	0.8	0	0	NA
1	Zonaria	0.9	0	0	NA
1	Zonaria	1	0	0	NA
1	Zonaria	1.1	0	0	NA
1	Zonaria	1.2	0	0	NA
1	Zonaria	1.3	0	0	NA
1	Zonaria	1.4	0	0	NA
1	Zonaria	1.5	0	0	NA
1	Zonaria	1.6	0	0	NA
1	Zonaria	1.7	0	0	NA
1	Zonaria	1.8	0	0	NA
1	Zonaria	1.9	0	0	NA
1	Zonaria	2	0	0	NA
2	Articulated Coralline	0	377.2515005	377.2515005	0
2	Articulated Coralline	0.1	280.1335117	377.2515005	-25.74356594
2	Articulated Coralline	0.2	200.4102857	377.2515005	-46.87621243
2	Articulated Coralline	0.3	136.5052815	377.2515005	-63.81584133
2	Articulated Coralline	0.4	97.89418274	377.2515005	-74.05068433
2	Articulated Coralline	0.5	77.45899619	377.2515005	-79.46754457
2	Articulated Coralline	0.6	59.74759368	377.2515005	-84.16239734
2	Articulated Coralline	0.7	48.75539907	377.2515005	-87.07615503
2	Articulated Coralline	0.8	42.19947913	377.2515005	-88.81396653
2	Articulated Coralline	0.9	36.17324113	377.2515005	-90.4113725
2	Articulated Coralline	1	31.05990206	377.2515005	-91.76679164
2	Articulated Coralline	1.1	27.72460009	377.2515005	-92.65089733
2	Articulated Coralline	1.2	25.3633578	377.2515005	-93.276804
2	Articulated Coralline	1.3	24.05045246	377.2515005	-93.62482258
2	Articulated Coralline	1.4	23.92700824	377.2515005	-93.65754458
2	Articulated Coralline	1.5	24.20608781	377.2515005	-93.58356752
2	Articulated Coralline	1.6	24.63497039	377.2515005	-93.4698814
2	Articulated Coralline	1.7	24.05261276	377.2515005	-93.62424994
2	Articulated Coralline	1.8	22.08419602	377.2515005	-94.14602832
2	Articulated Coralline	1.9	20.0090226	377.2515005	-94.69610523
2	Articulated Coralline	2	17.67780649	377.2515005	-95.3140527
2	Barnacle	0	686.9979543	686.9979543	0
2	Barnacle	0.1	596.3787424	686.9979543	-13.19060869
2	Barnacle	0.2	540.7485551	686.9979543	-21.28818554
2	Barnacle	0.3	483.0392726	686.9979543	-29.68839723
2	Barnacle	0.4	448.4053472	686.9979543	-34.72974055
2	Barnacle	0.5	404.25292	686.9979543	-41.15660499
2	Barnacle	0.6	378.5033221	686.9979543	-44.90473811
2	Barnacle	0.7	338.7944704	686.9979543	-50.68479195
2	Barnacle	0.8	320.3884496	686.9979543	-53.36398782
2	Barnacle	0.9	288.2711578	686.9979543	-58.03900783
2	Barnacle	1	275.1799981	686.9979543	-59.94456805
2	Barnacle	1.1	252.5233698	686.9979543	-63.24248592
2	Barnacle	1.2	240.2875055	686.9979543	-65.02354862
2	Barnacle	1.3	229.3107407	686.9979543	-66.62133573
2	Barnacle	1.4	220.8292309	686.9979543	-67.85591143
2	Barnacle	1.5	208.3492318	686.9979543	-69.67251059
2	Barnacle	1.6	200.6884408	686.9979543	-70.78762177
2	Barnacle	1.7	190.266197	686.9979543	-72.30469234
2	Barnacle	1.8	185.8611128	686.9979543	-72.94590011
2	Barnacle	1.9	183.4356354	686.9979543	-73.29895464
2	Barnacle	2	177.7339984	686.9979543	-74.12888971
2	California Mussel	0	0	0	NA
2	California Mussel	0.1	0	0	NA
2	California Mussel	0.2	0	0	NA
2	California Mussel	0.3	0	0	NA
2	California Mussel	0.4	0	0	NA
2	California Mussel	0.5	0	0	NA
2	California Mussel	0.6	0	0	NA
2	California Mussel	0.7	0	0	NA
2	California Mussel	0.8	0	0	NA
2	California Mussel	0.9	0	0	NA
2	California Mussel	1	0	0	NA
2	California Mussel	1.1	0	0	NA
2	California Mussel	1.2	0	0	NA
2	California Mussel	1.3	0	0	NA
2	California Mussel	1.4	0	0	NA
2	California Mussel	1.5	0	0	NA
2	California Mussel	1.6	0	0	NA
2	California Mussel	1.7	0	0	NA
2	California Mussel	1.8	0	0	NA
2	California Mussel	1.9	0	0	NA
2	California Mussel	2	0	0	NA
2	Chainbladder Kelp	0	0	0	NA
2	Chainbladder Kelp	0.1	0	0	NA
2	Chainbladder Kelp	0.2	0	0	NA
2	Chainbladder Kelp	0.3	0	0	NA
2	Chainbladder Kelp	0.4	0	0	NA
2	Chainbladder Kelp	0.5	0	0	NA
2	Chainbladder Kelp	0.6	0	0	NA
2	Chainbladder Kelp	0.7	0	0	NA
2	Chainbladder Kelp	0.8	0	0	NA
2	Chainbladder Kelp	0.9	0	0	NA
2	Chainbladder Kelp	1	0	0	NA
2	Chainbladder Kelp	1.1	0	0	NA
2	Chainbladder Kelp	1.2	0	0	NA
2	Chainbladder Kelp	1.3	0	0	NA
2	Chainbladder Kelp	1.4	0	0	NA
2	Chainbladder Kelp	1.5	0	0	NA
2	Chainbladder Kelp	1.6	0	0	NA
2	Chainbladder Kelp	1.7	0	0	NA
2	Chainbladder Kelp	1.8	0	0	NA
2	Chainbladder Kelp	1.9	0	0	NA
2	Chainbladder Kelp	2	0	0	NA
2	Chiton	0	0.865134078	0.865134078	0
2	Chiton	0.1	0.487236505	0.865134078	-43.68080996
2	Chiton	0.2	0.507728706	0.865134078	-41.31213662
2	Chiton	0.3	0.488669916	0.865134078	-43.51512338
2	Chiton	0.4	0.351258109	0.865134078	-59.39841948
2	Chiton	0.5	0.285734862	0.865134078	-66.97218735
2	Chiton	0.6	0.26839481	0.865134078	-68.97650705
2	Chiton	0.7	0.236205229	0.865134078	-72.69726912
2	Chiton	0.8	0.207468702	0.865134078	-76.01889616
2	Chiton	0.9	0.18730256	0.865134078	-78.34988066
2	Chiton	1	0.188467137	0.865134078	-78.21526836
2	Chiton	1.1	0.210987214	0.865134078	-75.61219476
2	Chiton	1.2	0.209911183	0.865134078	-75.73657213
2	Chiton	1.3	0.217405408	0.865134078	-74.87032198
2	Chiton	1.4	0.207416911	0.865134078	-76.02488262
2	Chiton	1.5	0.162593706	0.865134078	-81.20595288
2	Chiton	1.6	0.153684282	0.865134078	-82.23578445
2	Chiton	1.7	0.134172094	0.865134078	-84.49117918
2	Chiton	1.8	0.114900276	0.865134078	-86.71878978
2	Chiton	1.9	0.156341183	0.865134078	-81.92867588
2	Chiton	2	0.089027521	0.865134078	-89.7093961
2	Clonal Anemone	0	112.8562852	112.8562852	0
2	Clonal Anemone	0.1	77.39936336	112.8562852	-31.41776443
2	Clonal Anemone	0.2	62.17790427	112.8562852	-44.90523574
2	Clonal Anemone	0.3	54.1404546	112.8562852	-52.02708072
2	Clonal Anemone	0.4	44.65156849	112.8562852	-60.43501838
2	Clonal Anemone	0.5	36.7864355	112.8562852	-67.40417653
2	Clonal Anemone	0.6	32.08463043	112.8562852	-71.57036457
2	Clonal Anemone	0.7	28.43339918	112.8562852	-74.80565736
2	Clonal Anemone	0.8	25.43115264	112.8562852	-77.46589603
2	Clonal Anemone	0.9	23.68773069	112.8562852	-79.01071203
2	Clonal Anemone	1	23.42757417	112.8562852	-79.24123222
2	Clonal Anemone	1.1	24.38095007	112.8562852	-78.39646234
2	Clonal Anemone	1.2	25.00564806	112.8562852	-77.84292827
2	Clonal Anemone	1.3	24.74340496	112.8562852	-78.07529734
2	Clonal Anemone	1.4	23.37236388	112.8562852	-79.2901531
2	Clonal Anemone	1.5	20.59823596	112.8562852	-81.74825981
2	Clonal Anemone	1.6	18.17075208	112.8562852	-83.89921124
2	Clonal Anemone	1.7	16.68661329	112.8562852	-85.21428092
2	Clonal Anemone	1.8	15.30207386	112.8562852	-86.44109733
2	Clonal Anemone	1.9	15.26160738	112.8562852	-86.47695398
2	Clonal Anemone	2	13.36005703	112.8562852	-88.16188482
2	Colpomenia	0	0	0	NA
2	Colpomenia	0.1	0	0	NA
2	Colpomenia	0.2	0	0	NA
2	Colpomenia	0.3	0	0	NA
2	Colpomenia	0.4	0	0	NA
2	Colpomenia	0.5	0	0	NA
2	Colpomenia	0.6	0	0	NA
2	Colpomenia	0.7	0	0	NA
2	Colpomenia	0.8	0	0	NA
2	Colpomenia	0.9	0	0	NA
2	Colpomenia	1	0	0	NA
2	Colpomenia	1.1	0	0	NA
2	Colpomenia	1.2	0	0	NA
2	Colpomenia	1.3	0	0	NA
2	Colpomenia	1.4	0	0	NA
2	Colpomenia	1.5	0	0	NA
2	Colpomenia	1.6	0	0	NA
2	Colpomenia	1.7	0	0	NA
2	Colpomenia	1.8	0	0	NA
2	Colpomenia	1.9	0	0	NA
2	Colpomenia	2	0	0	NA
2	Crustose Coralline Algae	0	4.865168051	4.865168051	0
2	Crustose Coralline Algae	0.1	4.319795442	4.865168051	-11.20973835
2	Crustose Coralline Algae	0.2	3.780885313	4.865168051	-22.28664511
2	Crustose Coralline Algae	0.3	2.947076461	4.865168051	-39.4249812
2	Crustose Coralline Algae	0.4	2.245578624	4.865168051	-53.84376037
2	Crustose Coralline Algae	0.5	2.038504987	4.865168051	-58.10000876
2	Crustose Coralline Algae	0.6	1.748365448	4.865168051	-64.06361652
2	Crustose Coralline Algae	0.7	1.491110625	4.865168051	-69.35130277
2	Crustose Coralline Algae	0.8	1.37840994	4.865168051	-71.66778361
2	Crustose Coralline Algae	0.9	1.373310522	4.865168051	-71.77259845
2	Crustose Coralline Algae	1	1.415209727	4.865168051	-70.91139067
2	Crustose Coralline Algae	1.1	1.455937179	4.865168051	-70.07426745
2	Crustose Coralline Algae	1.2	1.45736307	4.865168051	-70.04495929
2	Crustose Coralline Algae	1.3	1.365242429	4.865168051	-71.93843224
2	Crustose Coralline Algae	1.4	1.189849135	4.865168051	-75.54351417
2	Crustose Coralline Algae	1.5	1.038554837	4.865168051	-78.65325872
2	Crustose Coralline Algae	1.6	0.931535681	4.865168051	-80.85295984
2	Crustose Coralline Algae	1.7	0.903778188	4.865168051	-81.42349496
2	Crustose Coralline Algae	1.8	0.884598442	4.865168051	-81.81772073
2	Crustose Coralline Algae	1.9	0.809038013	4.865168051	-83.37081053
2	Crustose Coralline Algae	2	0.696839062	4.865168051	-85.67697858
2	Dictyopteris	0	0	0	NA
2	Dictyopteris	0.1	0	0	NA
2	Dictyopteris	0.2	0	0	NA
2	Dictyopteris	0.3	0	0	NA
2	Dictyopteris	0.4	0	0	NA
2	Dictyopteris	0.5	0	0	NA
2	Dictyopteris	0.6	0	0	NA
2	Dictyopteris	0.7	0	0	NA
2	Dictyopteris	0.8	0	0	NA
2	Dictyopteris	0.9	0	0	NA
2	Dictyopteris	1	0	0	NA
2	Dictyopteris	1.1	0	0	NA
2	Dictyopteris	1.2	0	0	NA
2	Dictyopteris	1.3	0	0	NA
2	Dictyopteris	1.4	0	0	NA
2	Dictyopteris	1.5	0	0	NA
2	Dictyopteris	1.6	0	0	NA
2	Dictyopteris	1.7	0	0	NA
2	Dictyopteris	1.8	0	0	NA
2	Dictyopteris	1.9	0	0	NA
2	Dictyopteris	2	0	0	NA
2	Dictyota	0	3.440358458	3.440358458	0
2	Dictyota	0.1	4.153764697	3.440358458	20.73639265
2	Dictyota	0.2	2.930138142	3.440358458	-14.83044057
2	Dictyota	0.3	1.824622195	3.440358458	-46.96418363
2	Dictyota	0.4	1.020907811	3.440358458	-70.32553953
2	Dictyota	0.5	1.129519788	3.440358458	-67.16854357
2	Dictyota	0.6	0.678568135	3.440358458	-80.27623739
2	Dictyota	0.7	0.382164078	3.440358458	-88.89173665
2	Dictyota	0.8	0.39823714	3.440358458	-88.42454514
2	Dictyota	0.9	0.383288374	3.440358458	-88.85905702
2	Dictyota	1	0.275509388	3.440358458	-91.99184064
2	Dictyota	1.1	0.224116212	3.440358458	-93.48567264
2	Dictyota	1.2	0.210515538	3.440358458	-93.8809999
2	Dictyota	1.3	0.185267632	3.440358458	-94.61487417
2	Dictyota	1.4	0.162728129	3.440358458	-95.27002401
2	Dictyota	1.5	0.146910811	3.440358458	-95.72978186
2	Dictyota	1.6	0.147824247	3.440358458	-95.70323124
2	Dictyota	1.7	0.165487875	3.440358458	-95.18980719
2	Dictyota	1.8	0.16464389	3.440358458	-95.21433908
2	Dictyota	1.9	0.170521988	3.440358458	-95.04348196
2	Dictyota	2	0.162687507	3.440358458	-95.27120476
2	Endarachne	0	6.774810662	6.774810662	0
2	Endarachne	0.1	6.187269016	6.774810662	-8.67244378
2	Endarachne	0.2	5.083818783	6.774810662	-24.95998728
2	Endarachne	0.3	4.096633081	6.774810662	-39.53140117
2	Endarachne	0.4	3.604081727	6.774810662	-46.80173503
2	Endarachne	0.5	3.238520483	6.774810662	-52.19762376
2	Endarachne	0.6	2.867270822	6.774810662	-57.67747669
2	Endarachne	0.7	2.64492979	6.774810662	-60.95935486
2	Endarachne	0.8	2.662554175	6.774810662	-60.69920906
2	Endarachne	0.9	2.786880211	6.774810662	-58.86408713
2	Endarachne	1	2.902728668	6.774810662	-57.15409902
2	Endarachne	1.1	2.898571788	6.774810662	-57.2154569
2	Endarachne	1.2	2.68941253	6.774810662	-60.3027647
2	Endarachne	1.3	2.365517219	6.774810662	-65.08364091
2	Endarachne	1.4	2.055154526	6.774810662	-69.66476809
2	Endarachne	1.5	1.832409438	6.774810662	-72.95261035
2	Endarachne	1.6	1.817943078	6.774810662	-73.16614192
2	Endarachne	1.7	1.691461075	6.774810662	-75.03308714
2	Endarachne	1.8	1.602951632	6.774810662	-76.33953608
2	Endarachne	1.9	1.327569249	6.774810662	-80.40433431
2	Endarachne	2	1.352518814	6.774810662	-80.03606476
2	Feather Boa Kelp	0	0	0	NA
2	Feather Boa Kelp	0.1	0	0	NA
2	Feather Boa Kelp	0.2	0	0	NA
2	Feather Boa Kelp	0.3	0	0	NA
2	Feather Boa Kelp	0.4	0	0	NA
2	Feather Boa Kelp	0.5	0	0	NA
2	Feather Boa Kelp	0.6	0	0	NA
2	Feather Boa Kelp	0.7	0	0	NA
2	Feather Boa Kelp	0.8	0	0	NA
2	Feather Boa Kelp	0.9	0	0	NA
2	Feather Boa Kelp	1	0	0	NA
2	Feather Boa Kelp	1.1	0	0	NA
2	Feather Boa Kelp	1.2	0	0	NA
2	Feather Boa Kelp	1.3	0	0	NA
2	Feather Boa Kelp	1.4	0	0	NA
2	Feather Boa Kelp	1.5	0	0	NA
2	Feather Boa Kelp	1.6	0	0	NA
2	Feather Boa Kelp	1.7	0	0	NA
2	Feather Boa Kelp	1.8	0	0	NA
2	Feather Boa Kelp	1.9	0	0	NA
2	Feather Boa Kelp	2	0	0	NA
2	Gelidium robustum	0	0	0	NA
2	Gelidium robustum	0.1	0	0	NA
2	Gelidium robustum	0.2	0	0	NA
2	Gelidium robustum	0.3	0	0	NA
2	Gelidium robustum	0.4	0	0	NA
2	Gelidium robustum	0.5	0	0	NA
2	Gelidium robustum	0.6	0	0	NA
2	Gelidium robustum	0.7	0	0	NA
2	Gelidium robustum	0.8	0	0	NA
2	Gelidium robustum	0.9	0	0	NA
2	Gelidium robustum	1	0	0	NA
2	Gelidium robustum	1.1	0	0	NA
2	Gelidium robustum	1.2	0	0	NA
2	Gelidium robustum	1.3	0	0	NA
2	Gelidium robustum	1.4	0	0	NA
2	Gelidium robustum	1.5	0	0	NA
2	Gelidium robustum	1.6	0	0	NA
2	Gelidium robustum	1.7	0	0	NA
2	Gelidium robustum	1.8	0	0	NA
2	Gelidium robustum	1.9	0	0	NA
2	Gelidium robustum	2	0	0	NA
2	Golden Rockweed	0	225.9517652	225.9517652	0
2	Golden Rockweed	0.1	167.3480692	225.9517652	-25.93637449
2	Golden Rockweed	0.2	121.0929984	225.9517652	-46.40758911
2	Golden Rockweed	0.3	88.48631174	225.9517652	-60.83840653
2	Golden Rockweed	0.4	72.33915993	225.9517652	-67.98468919
2	Golden Rockweed	0.5	62.22011834	225.9517652	-72.46309704
2	Golden Rockweed	0.6	51.64967288	225.9517652	-77.14128375
2	Golden Rockweed	0.7	43.35541779	225.9517652	-80.81209158
2	Golden Rockweed	0.8	38.00882301	225.9517652	-83.17834651
2	Golden Rockweed	0.9	34.04281372	225.9517652	-84.93359249
2	Golden Rockweed	1	31.17144804	225.9517652	-86.2043795
2	Golden Rockweed	1.1	29.81238863	225.9517652	-86.8058616
2	Golden Rockweed	1.2	30.20630534	225.9517652	-86.63152496
2	Golden Rockweed	1.3	31.12527488	225.9517652	-86.22481447
2	Golden Rockweed	1.4	31.2257828	225.9517652	-86.18033244
2	Golden Rockweed	1.5	30.25103092	225.9517652	-86.61173065
2	Golden Rockweed	1.6	27.68087086	225.9517652	-87.74921239
2	Golden Rockweed	1.7	24.4385667	225.9517652	-89.18416651
2	Golden Rockweed	1.8	22.13706405	225.9517652	-90.20274791
2	Golden Rockweed	1.9	20.02254899	225.9517652	-91.13857377
2	Golden Rockweed	2	19.30434906	225.9517652	-91.45642919
2	Goose Barnacle	0	0	0	NA
2	Goose Barnacle	0.1	0	0	NA
2	Goose Barnacle	0.2	0	0	NA
2	Goose Barnacle	0.3	0	0	NA
2	Goose Barnacle	0.4	0	0	NA
2	Goose Barnacle	0.5	0	0	NA
2	Goose Barnacle	0.6	0	0	NA
2	Goose Barnacle	0.7	0	0	NA
2	Goose Barnacle	0.8	0	0	NA
2	Goose Barnacle	0.9	0	0	NA
2	Goose Barnacle	1	0	0	NA
2	Goose Barnacle	1.1	0	0	NA
2	Goose Barnacle	1.2	0	0	NA
2	Goose Barnacle	1.3	0	0	NA
2	Goose Barnacle	1.4	0	0	NA
2	Goose Barnacle	1.5	0	0	NA
2	Goose Barnacle	1.6	0	0	NA
2	Goose Barnacle	1.7	0	0	NA
2	Goose Barnacle	1.8	0	0	NA
2	Goose Barnacle	1.9	0	0	NA
2	Goose Barnacle	2	0	0	NA
2	Green Algal Turf	0	32.8751755	32.8751755	0
2	Green Algal Turf	0.1	30.40647824	32.8751755	-7.509305186
2	Green Algal Turf	0.2	22.15274516	32.8751755	-32.61558357
2	Green Algal Turf	0.3	14.7433319	32.8751755	-55.15360245
2	Green Algal Turf	0.4	10.35027247	32.8751755	-68.51644953
2	Green Algal Turf	0.5	9.432638578	32.8751755	-71.30771643
2	Green Algal Turf	0.6	6.710279994	32.8751755	-79.58861088
2	Green Algal Turf	0.7	5.066466304	32.8751755	-84.58877792
2	Green Algal Turf	0.8	4.803565895	32.8751755	-85.38847072
2	Green Algal Turf	0.9	4.455780987	32.8751755	-86.44636593
2	Green Algal Turf	1	3.888059476	32.8751755	-88.17326625
2	Green Algal Turf	1.1	3.697286381	32.8751755	-88.75356154
2	Green Algal Turf	1.2	3.539562359	32.8751755	-89.23332787
2	Green Algal Turf	1.3	3.293947357	32.8751755	-89.98044176
2	Green Algal Turf	1.4	3.065160503	32.8751755	-90.67636763
2	Green Algal Turf	1.5	2.767750222	32.8751755	-91.58103286
2	Green Algal Turf	1.6	2.671914288	32.8751755	-91.87254745
2	Green Algal Turf	1.7	2.698625112	32.8751755	-91.79129823
2	Green Algal Turf	1.8	2.411904885	32.8751755	-92.66344636
2	Green Algal Turf	1.9	2.518060515	32.8751755	-92.34054122
2	Green Algal Turf	2	2.026377652	32.8751755	-93.83614651
2	Green Anemone	0	19.61005826	19.61005826	0
2	Green Anemone	0.1	15.41347173	19.61005826	-21.40017372
2	Green Anemone	0.2	11.31584036	19.61005826	-42.29573311
2	Green Anemone	0.3	7.704057883	19.61005826	-60.71374302
2	Green Anemone	0.4	5.577564153	19.61005826	-71.557636
2	Green Anemone	0.5	4.918386026	19.61005826	-74.9190647
2	Green Anemone	0.6	3.774650284	19.61005826	-80.75145809
2	Green Anemone	0.7	2.942899842	19.61005826	-84.99290618
2	Green Anemone	0.8	2.621582814	19.61005826	-86.63143791
2	Green Anemone	0.9	2.351270364	19.61005826	-88.00987569
2	Green Anemone	1	2.02398529	19.61005826	-89.67884102
2	Green Anemone	1.1	1.848022417	19.61005826	-90.5761503
2	Green Anemone	1.2	1.823825094	19.61005826	-90.69954271
2	Green Anemone	1.3	1.793640982	19.61005826	-90.85346429
2	Green Anemone	1.4	1.805010739	19.61005826	-90.79548508
2	Green Anemone	1.5	1.771189538	19.61005826	-90.96795372
2	Green Anemone	1.6	1.654230911	19.61005826	-91.56437534
2	Green Anemone	1.7	1.564573117	19.61005826	-92.02157844
2	Green Anemone	1.8	1.415516477	19.61005826	-92.78168143
2	Green Anemone	1.9	1.26601577	19.61005826	-93.54404891
2	Green Anemone	2	1.289409937	19.61005826	-93.42475214
2	Honeycomb Tube Worm	0	0.811034267	0.811034267	0
2	Honeycomb Tube Worm	0.1	0.572117733	0.811034267	-29.458254
2	Honeycomb Tube Worm	0.2	0.356262627	0.811034267	-56.07304872
2	Honeycomb Tube Worm	0.3	0.199335128	0.811034267	-75.42210776
2	Honeycomb Tube Worm	0.4	0.220541923	0.811034267	-72.8073237
2	Honeycomb Tube Worm	0.5	0.132492341	0.811034267	-83.66378009
2	Honeycomb Tube Worm	0.6	0.074618614	0.811034267	-90.79957326
2	Honeycomb Tube Worm	0.7	0.077756924	0.811034267	-90.41262158
2	Honeycomb Tube Worm	0.8	0.074838136	0.811034267	-90.77250634
2	Honeycomb Tube Worm	0.9	0.053793985	0.811034267	-93.36723652
2	Honeycomb Tube Worm	1	0.043759322	0.811034267	-94.60450389
2	Honeycomb Tube Worm	1.1	0.041103752	0.811034267	-94.93193397
2	Honeycomb Tube Worm	1.2	0.036174027	0.811034267	-95.53976584
2	Honeycomb Tube Worm	1.3	0.031773126	0.811034267	-96.08239414
2	Honeycomb Tube Worm	1.4	0.02868475	0.811034267	-96.46318889
2	Honeycomb Tube Worm	1.5	0.028863101	0.811034267	-96.44119833
2	Honeycomb Tube Worm	1.6	0.032311974	0.811034267	-96.0159545
2	Honeycomb Tube Worm	1.7	0.032147184	0.811034267	-96.03627307
2	Honeycomb Tube Worm	1.8	0.033294899	0.811034267	-95.89476054
2	Honeycomb Tube Worm	1.9	0.031765194	0.811034267	-96.0833721
2	Honeycomb Tube Worm	2	0.024900673	0.811034267	-96.92976313
2	Large Barnacle	0	10.64348784	10.64348784	0
2	Large Barnacle	0.1	8.560666048	10.64348784	-19.56897798
2	Large Barnacle	0.2	5.750617133	10.64348784	-45.97055759
2	Large Barnacle	0.3	4.759271104	10.64348784	-55.28466631
2	Large Barnacle	0.4	3.766569816	10.64348784	-64.61150825
2	Large Barnacle	0.5	3.075519961	10.64348784	-71.10420938
2	Large Barnacle	0.6	2.581255346	10.64348784	-75.74803124
2	Large Barnacle	0.7	2.258982337	10.64348784	-78.77592035
2	Large Barnacle	0.8	2.017262896	10.64348784	-81.04697514
2	Large Barnacle	0.9	1.909061698	10.64348784	-82.06357045
2	Large Barnacle	1	1.834880539	10.64348784	-82.76053332
2	Large Barnacle	1.1	1.807519624	10.64348784	-83.01760051
2	Large Barnacle	1.2	1.797376123	10.64348784	-83.11290293
2	Large Barnacle	1.3	1.687005648	10.64348784	-84.1498795
2	Large Barnacle	1.4	1.592374288	10.64348784	-85.03898053
2	Large Barnacle	1.5	1.500157877	10.64348784	-85.9053921
2	Large Barnacle	1.6	1.341380371	10.64348784	-87.39717289
2	Large Barnacle	1.7	1.33192601	10.64348784	-87.48600055
2	Large Barnacle	1.8	1.169246171	10.64348784	-89.01444537
2	Large Barnacle	1.9	1.08467261	10.64348784	-89.80904919
2	Large Barnacle	2	0.991306114	10.64348784	-90.6862663
2	Limpet	0	0.245955118	0.245955118	0
2	Limpet	0.1	0.256299502	0.245955118	4.2058015
2	Limpet	0.2	0.246678699	0.245955118	0.29419204
2	Limpet	0.3	0.177313746	0.245955118	-27.90808872
2	Limpet	0.4	0.144237862	0.245955118	-41.35602337
2	Limpet	0.5	0.13548467	0.245955118	-44.91488083
2	Limpet	0.6	0.119235493	0.245955118	-51.52144258
2	Limpet	0.7	0.104729404	0.245955118	-57.41930269
2	Limpet	0.8	0.094549614	0.245955118	-61.55818412
2	Limpet	0.9	0.095137488	0.245955118	-61.31916736
2	Limpet	1	0.106505536	0.245955118	-56.69716623
2	Limpet	1.1	0.10596236	0.245955118	-56.91800991
2	Limpet	1.2	0.109745416	0.245955118	-55.3799016
2	Limpet	1.3	0.104703261	0.245955118	-57.42993221
2	Limpet	1.4	0.082076679	0.245955118	-66.62940801
2	Limpet	1.5	0.077579236	0.245955118	-68.45797047
2	Limpet	1.6	0.067729558	0.245955118	-72.46263519
2	Limpet	1.7	0.058001218	0.245955118	-76.41796658
2	Limpet	1.8	0.078920429	0.245955118	-67.91267044
2	Limpet	1.9	0.044940751	0.245955118	-81.72806836
2	Limpet	2	0.059042652	0.245955118	-75.99454211
2	Nori	0	0	0	NA
2	Nori	0.1	0	0	NA
2	Nori	0.2	0	0	NA
2	Nori	0.3	0	0	NA
2	Nori	0.4	0	0	NA
2	Nori	0.5	0	0	NA
2	Nori	0.6	0	0	NA
2	Nori	0.7	0	0	NA
2	Nori	0.8	0	0	NA
2	Nori	0.9	0	0	NA
2	Nori	1	0	0	NA
2	Nori	1.1	0	0	NA
2	Nori	1.2	0	0	NA
2	Nori	1.3	0	0	NA
2	Nori	1.4	0	0	NA
2	Nori	1.5	0	0	NA
2	Nori	1.6	0	0	NA
2	Nori	1.7	0	0	NA
2	Nori	1.8	0	0	NA
2	Nori	1.9	0	0	NA
2	Nori	2	0	0	NA
2	Owl Limpet	0	4.321270195	4.321270195	0
2	Owl Limpet	0.1	4.08246118	4.321270195	-5.526361545
2	Owl Limpet	0.2	4.307569212	4.321270195	-0.31705915
2	Owl Limpet	0.3	4.576353883	4.321270195	5.90297937
2	Owl Limpet	0.4	4.633142727	4.321270195	7.217149549
2	Owl Limpet	0.5	4.632490925	4.321270195	7.202065977
2	Owl Limpet	0.6	4.089463844	4.321270195	-5.364310486
2	Owl Limpet	0.7	3.451094498	4.321270195	-20.13703511
2	Owl Limpet	0.8	3.158227505	4.321270195	-26.91437094
2	Owl Limpet	0.9	2.736322134	4.321270195	-36.67782827
2	Owl Limpet	1	2.88539439	4.321270195	-33.22809591
2	Owl Limpet	1.1	2.76877363	4.321270195	-35.92685703
2	Owl Limpet	1.2	2.196627346	4.321270195	-49.16709099
2	Owl Limpet	1.3	2.184538001	4.321270195	-49.44685467
2	Owl Limpet	1.4	1.990242307	4.321270195	-53.94311818
2	Owl Limpet	1.5	2.069757996	4.321270195	-52.10301825
2	Owl Limpet	1.6	1.819588125	4.321270195	-57.8922853
2	Owl Limpet	1.7	1.726644211	4.321270195	-60.04313239
2	Owl Limpet	1.8	1.184254115	4.321270195	-72.59476816
2	Owl Limpet	1.9	1.424655992	4.321270195	-67.03154564
2	Owl Limpet	2	2.068667292	4.321270195	-52.12825861
2	Periwinkle	0	0	0	NA
2	Periwinkle	0.1	0	0	NA
2	Periwinkle	0.2	0	0	NA
2	Periwinkle	0.3	0	0	NA
2	Periwinkle	0.4	0	0	NA
2	Periwinkle	0.5	0	0	NA
2	Periwinkle	0.6	0	0	NA
2	Periwinkle	0.7	0	0	NA
2	Periwinkle	0.8	0	0	NA
2	Periwinkle	0.9	0	0	NA
2	Periwinkle	1	0	0	NA
2	Periwinkle	1.1	0	0	NA
2	Periwinkle	1.2	0	0	NA
2	Periwinkle	1.3	0	0	NA
2	Periwinkle	1.4	0	0	NA
2	Periwinkle	1.5	0	0	NA
2	Periwinkle	1.6	0	0	NA
2	Periwinkle	1.7	0	0	NA
2	Periwinkle	1.8	0	0	NA
2	Periwinkle	1.9	0	0	NA
2	Periwinkle	2	0	0	NA
2	Plocamium	0	0	0	NA
2	Plocamium	0.1	0	0	NA
2	Plocamium	0.2	0	0	NA
2	Plocamium	0.3	0	0	NA
[truncated: 1,025 more rows]
