# Supplementary material for: Future sea-level rise drives rocky intertidal habitat loss and benthic community change
Source: PeerJ. 2020 May 29;8:e9186. doi: 10.7717/peerj.9186 (PMC7263295; doi:10.7717/peerj.9186)
Supplement: Data S3 — Site-level estimates of abundance of invertebrate taxa for sea-level rise scenarios. [file peerj-08-9186-s003.csv]

site	species	scenario	abundance	scenario.0.abundance	proportion.pop	percent.decline
0	Chiton	0	4012.398269	4012.398269	1	0
0	Chiton	0.1	3623.48805	4012.398269	0.903072877	9.692712266
0	Chiton	0.2	3006.22664	4012.398269	0.749234358	25.07656422
0	Chiton	0.3	2488.993917	4012.398269	0.620325738	37.96742622
0	Chiton	0.4	2281.568607	4012.398269	0.568629646	43.13703541
0	Chiton	0.5	2074.367997	4012.398269	0.516989555	48.30104446
0	Chiton	0.6	1846.097656	4012.398269	0.460098308	53.99016917
0	Chiton	0.7	1726.619072	4012.398269	0.430320959	56.96790407
0	Chiton	0.8	1623.456395	4012.398269	0.404609983	59.53900171
0	Chiton	0.9	1535.99177	4012.398269	0.382811393	61.71886071
0	Chiton	1	1406.26808	4012.398269	0.350480682	64.95193185
0	Chiton	1.1	1362.58536	4012.398269	0.339593746	66.04062537
0	Chiton	1.2	1280.496469	4012.398269	0.319134937	68.08650629
0	Chiton	1.3	1255.544812	4012.398269	0.312916298	68.70837021
0	Chiton	1.4	1101.595546	4012.398269	0.274547907	72.54520931
0	Chiton	1.5	1105.437292	4012.398269	0.275505375	72.44946245
0	Chiton	1.6	1027.638112	4012.398269	0.25611568	74.38843199
0	Chiton	1.7	1009.711587	4012.398269	0.251647897	74.83521029
0	Chiton	1.8	949.5494958	4012.398269	0.236653849	76.33461506
0	Chiton	1.9	921.4041467	4012.398269	0.229639254	77.03607456
0	Chiton	2	771.6512087	4012.398269	0.192316704	80.76832964
1	Chiton	0	532.7909644	532.7909644	1	0
1	Chiton	0.1	479.2393901	532.7909644	0.899488584	10.05114161
1	Chiton	0.2	438.5849925	532.7909644	0.823183991	17.6816009
1	Chiton	0.3	412.3260209	532.7909644	0.773898299	22.61017014
1	Chiton	0.4	379.1878114	532.7909644	0.711700905	28.82990952
1	Chiton	0.5	347.0348033	532.7909644	0.651352644	34.86473561
1	Chiton	0.6	305.0890562	532.7909644	0.572624306	42.7375694
1	Chiton	0.7	272.1294571	532.7909644	0.510762147	48.92378525
1	Chiton	0.8	275.8665373	532.7909644	0.517776306	48.22236943
1	Chiton	0.9	216.391673	532.7909644	0.406147415	59.38525849
1	Chiton	1	217.8465051	532.7909644	0.408878002	59.11219979
1	Chiton	1.1	204.2767737	532.7909644	0.383408855	61.65911448
1	Chiton	1.2	213.8397444	532.7909644	0.401357678	59.86423219
1	Chiton	1.3	210.2828306	532.7909644	0.394681676	60.53183244
1	Chiton	1.4	204.6304792	532.7909644	0.384072728	61.59272718
1	Chiton	1.5	176.0575961	532.7909644	0.330444035	66.9555965
1	Chiton	1.6	155.1713266	532.7909644	0.291242414	70.8757586
1	Chiton	1.7	178.104357	532.7909644	0.334285618	66.57143816
1	Chiton	1.8	171.707018	532.7909644	0.322278397	67.77216029
1	Chiton	1.9	162.039407	532.7909644	0.304133174	69.58668261
1	Chiton	2	142.8885854	532.7909644	0.26818883	73.181117
2	Chiton	0	692.0157942	692.0157942	1	0
2	Chiton	0.1	449.3004793	692.0157942	0.64926333	35.07366695
2	Chiton	0.2	403.5243963	692.0157942	0.583114431	41.68855687
2	Chiton	0.3	268.4912039	692.0157942	0.387984214	61.20157862
2	Chiton	0.4	190.403834	692.0157942	0.275143769	72.48562308
2	Chiton	0.5	178.1989637	692.0157942	0.257507076	74.24929241
2	Chiton	0.6	158.356387	692.0157942	0.228833487	77.11665134
2	Chiton	0.7	124.5421885	692.0157942	0.179970153	82.00298467
2	Chiton	0.8	107.402826	692.0157942	0.155202854	84.47971464
2	Chiton	0.9	99.78084533	692.0157942	0.144188682	85.58113179
2	Chiton	1	90.39427474	692.0157942	0.130624583	86.93754167
2	Chiton	1.1	85.26267449	692.0157942	0.123209145	87.67908548
2	Chiton	1.2	82.74151637	692.0157942	0.119565936	88.04340637
2	Chiton	1.3	82.94496536	692.0157942	0.119859931	88.0140069
2	Chiton	1.4	86.68466791	692.0157942	0.125264002	87.47359979
2	Chiton	1.5	83.09033246	692.0157942	0.120069994	87.99300057
2	Chiton	1.6	79.29056326	692.0157942	0.114579124	88.54208763
2	Chiton	1.7	74.41632424	692.0157942	0.107535586	89.24644136
2	Chiton	1.8	60.2320228	692.0157942	0.087038509	91.29614912
2	Chiton	1.9	59.21808725	692.0157942	0.085573317	91.44266825
2	Chiton	2	52.07245206	692.0157942	0.075247491	92.47525093
3	Chiton	0	100.5618305	100.5618305	1	0
3	Chiton	0.1	90.44377704	100.5618305	0.899384752	10.06152477
3	Chiton	0.2	82.89308921	100.5618305	0.824299725	17.57002754
3	Chiton	0.3	77.72700369	100.5618305	0.772927494	22.70725058
3	Chiton	0.4	80.59974784	100.5618305	0.801494438	19.85055621
3	Chiton	0.5	73.01119144	100.5618305	0.72603284	27.39671597
3	Chiton	0.6	80.41945331	100.5618305	0.799701566	20.02984344
3	Chiton	0.7	74.97836196	100.5618305	0.745594641	25.44053587
3	Chiton	0.8	71.57253352	100.5618305	0.711726638	28.82733623
3	Chiton	0.9	70.07045817	100.5618305	0.696789804	30.32101962
3	Chiton	1	68.79242344	100.5618305	0.684080859	31.59191407
3	Chiton	1.1	64.19268664	100.5618305	0.638340475	36.16595253
3	Chiton	1.2	68.81335225	100.5618305	0.684288978	31.57110218
3	Chiton	1.3	78.76056919	100.5618305	0.783205405	21.67945952
3	Chiton	1.4	84.56524533	100.5618305	0.840927864	15.90721361
3	Chiton	1.5	95.64667794	100.5618305	0.95112308	4.887692042
3	Chiton	1.6	99.77437796	100.5618305	0.992169469	0.783053139
3	Chiton	1.7	92.13048722	100.5618305	0.916157619	8.3842381
3	Chiton	1.8	87.56030809	100.5618305	0.87071116	12.92888402
3	Chiton	1.9	88.59240021	100.5618305	0.880974419	11.90255812
3	Chiton	2	86.28532423	100.5618305	0.858032553	14.19674465
0	Dog Whelk	0	27.52036339	27.52036339	1	0
0	Dog Whelk	0.1	23.6036869	27.52036339	0.857680786	14.2319214
0	Dog Whelk	0.2	22.59509938	27.52036339	0.821032014	17.89679862
0	Dog Whelk	0.3	19.50914243	27.52036339	0.708898431	29.11015688
0	Dog Whelk	0.4	18.15845997	27.52036339	0.659819048	34.0180952
0	Dog Whelk	0.5	18.41777325	27.52036339	0.669241644	33.07583556
0	Dog Whelk	0.6	17.57378044	27.52036339	0.638573706	36.14262941
0	Dog Whelk	0.7	20.36558195	27.52036339	0.740018642	25.99813577
0	Dog Whelk	0.8	18.03185465	27.52036339	0.655218625	34.47813754
0	Dog Whelk	0.9	14.15326768	27.52036339	0.514283459	48.57165408
0	Dog Whelk	1	13.56318701	27.52036339	0.492841858	50.71581424
0	Dog Whelk	1.1	12.07432257	27.52036339	0.438741393	56.12586069
0	Dog Whelk	1.2	12.06542374	27.52036339	0.438418039	56.15819614
0	Dog Whelk	1.3	10.0761983	27.52036339	0.366136092	63.3863908
0	Dog Whelk	1.4	10.82682492	27.52036339	0.393411409	60.65885915
0	Dog Whelk	1.5	10.00570677	27.52036339	0.36357466	63.64253398
0	Dog Whelk	1.6	11.19793213	27.52036339	0.406896231	59.31037692
0	Dog Whelk	1.7	8.47580484	27.52036339	0.307983028	69.20169723
0	Dog Whelk	1.8	9.610295385	27.52036339	0.349206704	65.07932963
0	Dog Whelk	1.9	8.548488023	27.52036339	0.310624097	68.93759032
0	Dog Whelk	2	8.424882872	27.52036339	0.30613269	69.38673101
1	Dog Whelk	0	8.140023128	8.140023128	1	0
1	Dog Whelk	0.1	6.96352243	8.140023128	0.855467155	14.45328445
1	Dog Whelk	0.2	6.566066951	8.140023128	0.80663984	19.33601603
1	Dog Whelk	0.3	7.549690541	8.140023128	0.927477775	7.25222247
1	Dog Whelk	0.4	6.74353183	8.140023128	0.82844136	17.155864
1	Dog Whelk	0.5	6.438731885	8.140023128	0.790996756	20.90032443
1	Dog Whelk	0.6	5.893929136	8.140023128	0.724067861	27.59321388
1	Dog Whelk	0.7	4.28047372	8.140023128	0.525855228	47.41447717
1	Dog Whelk	0.8	3.843622447	8.140023128	0.472188148	52.78118518
1	Dog Whelk	0.9	2.700198884	8.140023128	0.331718822	66.82811779
1	Dog Whelk	1	2.59878212	8.140023128	0.319259796	68.07402044
1	Dog Whelk	1.1	3.022314517	8.140023128	0.371290655	62.87093452
1	Dog Whelk	1.2	2.674383987	8.140023128	0.328547468	67.14525322
1	Dog Whelk	1.3	2.739691965	8.140023128	0.336570538	66.34294618
1	Dog Whelk	1.4	3.117329402	8.140023128	0.382963212	61.7036788
1	Dog Whelk	1.5	3.64312369	8.140023128	0.447556921	55.24430788
1	Dog Whelk	1.6	1.679035618	8.140023128	0.206269146	79.37308541
1	Dog Whelk	1.7	2.258088371	8.140023128	0.277405646	72.25943544
1	Dog Whelk	1.8	1.445458918	8.140023128	0.177574301	82.24256989
1	Dog Whelk	1.9	1.826443447	8.140023128	0.224378164	77.56218356
1	Dog Whelk	2	2.579347863	8.140023128	0.316872302	68.31276985
2	Dog Whelk	0	1801.609205	1801.609205	1	0
2	Dog Whelk	0.1	1237.32154	1801.609205	0.686786866	31.32131335
2	Dog Whelk	0.2	1004.764709	1801.609205	0.557704027	44.22959729
2	Dog Whelk	0.3	776.9438295	1801.609205	0.431249922	56.87500778
2	Dog Whelk	0.4	627.7874601	1801.609205	0.348459288	65.15407124
2	Dog Whelk	0.5	541.6961861	1801.609205	0.300673523	69.93264773
2	Dog Whelk	0.6	474.4212282	1801.609205	0.26333193	73.66680705
2	Dog Whelk	0.7	407.2855006	1801.609205	0.226067617	77.39323825
2	Dog Whelk	0.8	368.192265	1801.609205	0.204368552	79.56314477
2	Dog Whelk	0.9	355.7946055	1801.609205	0.197487116	80.25128843
2	Dog Whelk	1	343.4154985	1801.609205	0.190615977	80.93840232
2	Dog Whelk	1.1	341.1395292	1801.609205	0.189352679	81.06473211
2	Dog Whelk	1.2	340.3272405	1801.609205	0.18890181	81.10981896
2	Dog Whelk	1.3	320.7513641	1801.609205	0.178036038	82.19639625
2	Dog Whelk	1.4	310.8270999	1801.609205	0.172527482	82.74725179
2	Dog Whelk	1.5	287.6913542	1801.609205	0.159685771	84.03142294
2	Dog Whelk	1.6	257.8203882	1801.609205	0.143105612	85.68943878
2	Dog Whelk	1.7	252.7702481	1801.609205	0.140302485	85.96975152
2	Dog Whelk	1.8	214.3196017	1801.609205	0.118960095	88.10399053
2	Dog Whelk	1.9	200.1437741	1801.609205	0.111091669	88.89083307
2	Dog Whelk	2	194.6450478	1801.609205	0.10803955	89.196045
3	Dog Whelk	0	285.7585002	285.7585002	1	0
3	Dog Whelk	0.1	259.2128192	285.7585002	0.907104492	9.289550776
3	Dog Whelk	0.2	238.137303	285.7585002	0.833351599	16.6648401
3	Dog Whelk	0.3	226.3287894	285.7585002	0.792028196	20.79718039
3	Dog Whelk	0.4	225.6231075	285.7585002	0.789558692	21.04413083
3	Dog Whelk	0.5	218.8415065	285.7585002	0.765826761	23.41732394
3	Dog Whelk	0.6	219.9713765	285.7585002	0.769780694	23.02193062
3	Dog Whelk	0.7	244.9642224	285.7585002	0.85724212	14.27578803
3	Dog Whelk	0.8	258.409216	285.7585002	0.904292316	9.570768383
3	Dog Whelk	0.9	274.2598601	285.7585002	0.959760987	4.023901333
3	Dog Whelk	1	282.31439	285.7585002	0.98794748	1.205252043
3	Dog Whelk	1.1	277.7503948	285.7585002	0.971975968	2.8024032
3	Dog Whelk	1.2	264.968133	285.7585002	0.927244974	7.275502629
3	Dog Whelk	1.3	269.7931121	285.7585002	0.944129788	5.587021223
3	Dog Whelk	1.4	261.4333197	285.7585002	0.914875042	8.512495837
3	Dog Whelk	1.5	238.5496485	285.7585002	0.834794585	16.52054154
3	Dog Whelk	1.6	215.5782426	285.7585002	0.754407104	24.55928957
3	Dog Whelk	1.7	196.4496393	285.7585002	0.687467352	31.25326483
3	Dog Whelk	1.8	170.3732061	285.7585002	0.596213957	40.37860432
3	Dog Whelk	1.9	150.3988181	285.7585002	0.526314416	47.36855842
3	Dog Whelk	2	146.1202845	285.7585002	0.511341865	48.86581347
0	Goose Barnacle	0	179.4461637	179.4461637	1	0
0	Goose Barnacle	0.1	171.9646609	179.4461637	0.958307814	4.169218606
0	Goose Barnacle	0.2	153.0876766	179.4461637	0.853112005	14.68879949
0	Goose Barnacle	0.3	152.9748502	179.4461637	0.852483258	14.75167425
0	Goose Barnacle	0.4	127.753899	179.4461637	0.711934412	28.80655883
0	Goose Barnacle	0.5	137.2709286	179.4461637	0.764969982	23.50300181
0	Goose Barnacle	0.6	126.8601524	179.4461637	0.706953828	29.3046172
0	Goose Barnacle	0.7	141.9761152	179.4461637	0.791190585	20.88094153
0	Goose Barnacle	0.8	107.4628628	179.4461637	0.598858513	40.1141487
0	Goose Barnacle	0.9	121.8468185	179.4461637	0.679016012	32.09839876
0	Goose Barnacle	1	108.3843969	179.4461637	0.603993948	39.60060522
0	Goose Barnacle	1.1	106.8172344	179.4461637	0.595260618	40.47393817
0	Goose Barnacle	1.2	102.8123075	179.4461637	0.572942354	42.70576461
0	Goose Barnacle	1.3	99.56224661	179.4461637	0.554830733	44.51692667
0	Goose Barnacle	1.4	63.77276997	179.4461637	0.355386644	64.46133557
0	Goose Barnacle	1.5	70.17024187	179.4461637	0.391037849	60.8962151
0	Goose Barnacle	1.6	42.83282176	179.4461637	0.238694553	76.13054475
0	Goose Barnacle	1.7	44.38439944	179.4461637	0.247341033	75.26589674
0	Goose Barnacle	1.8	43.12450647	179.4461637	0.240320025	75.96799755
0	Goose Barnacle	1.9	45.81257316	179.4461637	0.255299819	74.47001808
0	Goose Barnacle	2	41.64984959	179.4461637	0.232102201	76.78977988
1	Goose Barnacle	0	7999.755196	7999.755196	1	0
1	Goose Barnacle	0.1	6627.527822	7999.755196	0.828466329	17.15336707
1	Goose Barnacle	0.2	5850.675287	7999.755196	0.731356791	26.86432092
1	Goose Barnacle	0.3	5442.546645	7999.755196	0.680339149	31.96608507
1	Goose Barnacle	0.4	5124.767695	7999.755196	0.640615565	35.9384435
1	Goose Barnacle	0.5	5224.14621	7999.755196	0.65303826	34.69617404
1	Goose Barnacle	0.6	5325.563779	7999.755196	0.665715844	33.42841563
1	Goose Barnacle	0.7	5122.699512	7999.755196	0.640357034	35.96429657
1	Goose Barnacle	0.8	4547.749198	7999.755196	0.568486046	43.15139543
1	Goose Barnacle	0.9	4235.090302	7999.755196	0.529402488	47.05975123
1	Goose Barnacle	1	3626.07936	7999.755196	0.45327379	54.67262095
1	Goose Barnacle	1.1	3595.542886	7999.755196	0.449456614	55.05433856
1	Goose Barnacle	1.2	3718.672975	7999.755196	0.464848347	53.51516535
1	Goose Barnacle	1.3	3417.666631	7999.755196	0.427221402	57.27785979
1	Goose Barnacle	1.4	3416.399846	7999.755196	0.427063049	57.29369509
1	Goose Barnacle	1.5	3379.41305	7999.755196	0.422439558	57.75604419
1	Goose Barnacle	1.6	3518.094328	7999.755196	0.439775248	56.02247517
1	Goose Barnacle	1.7	3475.413954	7999.755196	0.434440038	56.55599617
1	Goose Barnacle	1.8	3216.138148	7999.755196	0.402029571	59.79704291
1	Goose Barnacle	1.9	2878.121592	7999.755196	0.359776208	64.02237916
1	Goose Barnacle	2	2473.937418	7999.755196	0.309251641	69.07483594
2	Goose Barnacle	0	0	0	NA	NA
2	Goose Barnacle	0.1	0	0	NA	NA
2	Goose Barnacle	0.2	0	0	NA	NA
2	Goose Barnacle	0.3	0	0	NA	NA
2	Goose Barnacle	0.4	0	0	NA	NA
2	Goose Barnacle	0.5	0	0	NA	NA
2	Goose Barnacle	0.6	0	0	NA	NA
2	Goose Barnacle	0.7	0	0	NA	NA
2	Goose Barnacle	0.8	0	0	NA	NA
2	Goose Barnacle	0.9	0	0	NA	NA
2	Goose Barnacle	1	0	0	NA	NA
2	Goose Barnacle	1.1	0	0	NA	NA
2	Goose Barnacle	1.2	0	0	NA	NA
2	Goose Barnacle	1.3	0	0	NA	NA
2	Goose Barnacle	1.4	0	0	NA	NA
2	Goose Barnacle	1.5	0	0	NA	NA
2	Goose Barnacle	1.6	0	0	NA	NA
2	Goose Barnacle	1.7	0	0	NA	NA
2	Goose Barnacle	1.8	0	0	NA	NA
2	Goose Barnacle	1.9	0	0	NA	NA
2	Goose Barnacle	2	0	0	NA	NA
3	Goose Barnacle	0	0	0	NA	NA
3	Goose Barnacle	0.1	0	0	NA	NA
3	Goose Barnacle	0.2	0	0	NA	NA
3	Goose Barnacle	0.3	0	0	NA	NA
3	Goose Barnacle	0.4	0	0	NA	NA
3	Goose Barnacle	0.5	0	0	NA	NA
3	Goose Barnacle	0.6	0	0	NA	NA
3	Goose Barnacle	0.7	0	0	NA	NA
3	Goose Barnacle	0.8	0	0	NA	NA
3	Goose Barnacle	0.9	0	0	NA	NA
3	Goose Barnacle	1	0	0	NA	NA
3	Goose Barnacle	1.1	0	0	NA	NA
3	Goose Barnacle	1.2	0	0	NA	NA
3	Goose Barnacle	1.3	0	0	NA	NA
3	Goose Barnacle	1.4	0	0	NA	NA
3	Goose Barnacle	1.5	0	0	NA	NA
3	Goose Barnacle	1.6	0	0	NA	NA
3	Goose Barnacle	1.7	0	0	NA	NA
3	Goose Barnacle	1.8	0	0	NA	NA
3	Goose Barnacle	1.9	0	0	NA	NA
3	Goose Barnacle	2	0	0	NA	NA
0	Green Anemone	0	2512.197232	2512.197232	1	0
0	Green Anemone	0.1	2686.742752	2512.197232	1.069479226	-6.947922635
0	Green Anemone	0.2	2570.369502	2512.197232	1.023155933	-2.315593283
0	Green Anemone	0.3	2102.308721	2512.197232	0.836840633	16.31593671
0	Green Anemone	0.4	1664.790173	2512.197232	0.66268291	33.73170895
0	Green Anemone	0.5	1521.133133	2512.197232	0.605499088	39.45009119
0	Green Anemone	0.6	1408.981061	2512.197232	0.560856068	43.91439323
0	Green Anemone	0.7	1352.556996	2512.197232	0.538396022	46.16039778
0	Green Anemone	0.8	1223.264441	2512.197232	0.486930097	51.30699032
0	Green Anemone	0.9	1192.836842	2512.197232	0.47481815	52.51818498
0	Green Anemone	1	1169.270527	2512.197232	0.465437392	53.45626084
0	Green Anemone	1.1	1170.046088	2512.197232	0.46574611	53.425389
0	Green Anemone	1.2	1054.116683	2512.197232	0.419599492	58.04005076
0	Green Anemone	1.3	1043.864399	2512.197232	0.41551849	58.44815103
0	Green Anemone	1.4	940.9306132	2512.197232	0.374544881	62.5455119
0	Green Anemone	1.5	864.7155127	2512.197232	0.344206857	65.57931432
0	Green Anemone	1.6	824.2634863	2512.197232	0.328104607	67.18953927
0	Green Anemone	1.7	739.2685673	2512.197232	0.294271707	70.57282932
0	Green Anemone	1.8	595.4413591	2512.197232	0.237020148	76.29798522
0	Green Anemone	1.9	583.2481746	2512.197232	0.232166554	76.78334459
0	Green Anemone	2	477.2501959	2512.197232	0.189973219	81.00267806
1	Green Anemone	0	4222.938923	4222.938923	1	0
1	Green Anemone	0.1	4412.143891	4222.938923	1.044804098	-4.48040979
1	Green Anemone	0.2	3219.680275	4222.938923	0.762426437	23.75735633
1	Green Anemone	0.3	2343.549002	4222.938923	0.554956878	44.50431217
1	Green Anemone	0.4	1723.44372	4222.938923	0.408114764	59.18852364
1	Green Anemone	0.5	1415.536353	4222.938923	0.335201711	66.47982888
1	Green Anemone	0.6	1176.560246	4222.938923	0.278611713	72.13882873
1	Green Anemone	0.7	1057.19349	4222.938923	0.250345437	74.96545631
1	Green Anemone	0.8	931.6270683	4222.938923	0.220611069	77.93889314
1	Green Anemone	0.9	784.6045366	4222.938923	0.185795852	81.42041476
1	Green Anemone	1	707.9863683	4222.938923	0.167652524	83.23474762
1	Green Anemone	1.1	630.8354757	4222.938923	0.149383045	85.06169549
1	Green Anemone	1.2	617.4858375	4222.938923	0.146221825	85.37781747
1	Green Anemone	1.3	551.6217223	4222.938923	0.130625077	86.93749229
1	Green Anemone	1.4	527.6519411	4222.938923	0.124948987	87.50510129
1	Green Anemone	1.5	479.8336445	4222.938923	0.113625523	88.63744768
1	Green Anemone	1.6	437.0694526	4222.938923	0.103498881	89.65011191
1	Green Anemone	1.7	415.8966306	4222.938923	0.098485116	90.15148838
1	Green Anemone	1.8	352.8659257	4222.938923	0.083559325	91.64406751
1	Green Anemone	1.9	344.8143874	4222.938923	0.081652705	91.83472947
1	Green Anemone	2	322.3060427	4222.938923	0.076322686	92.36773137
2	Green Anemone	0	3302.525427	3302.525427	1	0
2	Green Anemone	0.1	2799.113808	3302.525427	0.847567678	15.2432322
2	Green Anemone	0.2	1962.612764	3302.525427	0.594276352	40.57236479
2	Green Anemone	0.3	1305.02742	3302.525427	0.395160446	60.4839554
2	Green Anemone	0.4	1004.826912	3302.525427	0.304260159	69.57398409
2	Green Anemone	0.5	888.7642374	3302.525427	0.269116546	73.08834536
2	Green Anemone	0.6	678.7340766	3302.525427	0.205519713	79.44802874
2	Green Anemone	0.7	548.5419041	3302.525427	0.166097708	83.3902292
2	Green Anemone	0.8	506.4500608	3302.525427	0.153352358	84.66476422
2	Green Anemone	0.9	451.0322524	3302.525427	0.136571924	86.34280758
2	Green Anemone	1	378.5374718	3302.525427	0.114620608	88.53793922
2	Green Anemone	1.1	344.7669599	3302.525427	0.104394945	89.56050551
2	Green Anemone	1.2	329.2375322	3302.525427	0.099692656	90.03073437
2	Green Anemone	1.3	323.6005833	3302.525427	0.097985796	90.20142038
2	Green Anemone	1.4	337.4982199	3302.525427	0.102193981	89.78060193
2	Green Anemone	1.5	311.8467919	3302.525427	0.094426765	90.55732351
2	Green Anemone	1.6	311.1841885	3302.525427	0.094226129	90.57738705
2	Green Anemone	1.7	274.863296	3302.525427	0.083228215	91.67717851
2	Green Anemone	1.8	264.4588591	3302.525427	0.080077766	91.99222338
2	Green Anemone	1.9	235.9166664	3302.525427	0.071435231	92.85647691
2	Green Anemone	2	224.6262272	3302.525427	0.068016502	93.1983498
3	Green Anemone	0	1840.931543	1840.931543	1	0
3	Green Anemone	0.1	1574.253448	1840.931543	0.855139592	14.48604083
3	Green Anemone	0.2	995.5989196	1840.931543	0.54081257	45.91874297
3	Green Anemone	0.3	590.1048085	1840.931543	0.320546851	67.94531493
3	Green Anemone	0.4	445.1974409	1840.931543	0.241832697	75.81673026
3	Green Anemone	0.5	396.2179985	1840.931543	0.215226905	78.47730949
3	Green Anemone	0.6	374.7732286	1840.931543	0.203578036	79.64219637
3	Green Anemone	0.7	392.4255116	1840.931543	0.213166814	78.68331861
3	Green Anemone	0.8	378.7406994	1840.931543	0.205733179	79.42668206
3	Green Anemone	0.9	375.7816653	1840.931543	0.204125822	79.58741776
3	Green Anemone	1	375.7083508	1840.931543	0.204085998	79.59140023
3	Green Anemone	1.1	368.8150244	1840.931543	0.20034152	79.96584795
3	Green Anemone	1.2	353.4549451	1840.931543	0.191997875	80.80021246
3	Green Anemone	1.3	382.5158344	1840.931543	0.207783845	79.2216155
3	Green Anemone	1.4	399.8499692	1840.931543	0.217199803	78.28001966
3	Green Anemone	1.5	404.3431814	1840.931543	0.219640531	78.03594692
3	Green Anemone	1.6	425.7972221	1840.931543	0.231294436	76.87055645
3	Green Anemone	1.7	424.5484748	1840.931543	0.230616112	76.93838881
3	Green Anemone	1.8	400.3968477	1840.931543	0.21749687	78.25031304
3	Green Anemone	1.9	385.8653671	1840.931543	0.209603322	79.0396678
3	Green Anemone	2	389.45622	1840.931543	0.211553885	78.8446115
0	Large Barnacle	0	40483.82881	40483.82881	1	0
0	Large Barnacle	0.1	39561.39324	40483.82881	0.977214715	2.278528466
0	Large Barnacle	0.2	37329.16418	40483.82881	0.922075932	7.792406807
0	Large Barnacle	0.3	34735.39573	40483.82881	0.858006684	14.19933155
0	Large Barnacle	0.4	32081.04075	40483.82881	0.792440876	20.75591243
0	Large Barnacle	0.5	28912.71713	40483.82881	0.714179414	28.58205862
0	Large Barnacle	0.6	26473.71043	40483.82881	0.65393297	34.60670296
0	Large Barnacle	0.7	24151.33109	40483.82881	0.596567365	40.34326347
0	Large Barnacle	0.8	22833.87387	40483.82881	0.564024563	43.59754365
0	Large Barnacle	0.9	21447.67656	40483.82881	0.529783797	47.02162027
0	Large Barnacle	1	21024.58894	40483.82881	0.519333017	48.06669834
0	Large Barnacle	1.1	19841.88731	40483.82881	0.490118842	50.98811575
0	Large Barnacle	1.2	19488.41611	40483.82881	0.481387672	51.86123278
0	Large Barnacle	1.3	18261.07004	40483.82881	0.451070726	54.89292742
0	Large Barnacle	1.4	17597.09295	40483.82881	0.434669681	56.53303191
0	Large Barnacle	1.5	16813.78663	40483.82881	0.415321058	58.46789416
0	Large Barnacle	1.6	16073.30009	40483.82881	0.397030137	60.29698632
0	Large Barnacle	1.7	14444.99315	40483.82881	0.356808967	64.31910326
0	Large Barnacle	1.8	13224.47878	40483.82881	0.326660772	67.33392278
0	Large Barnacle	1.9	11031.29831	40483.82881	0.272486537	72.75134632
0	Large Barnacle	2	9611.970646	40483.82881	0.237427411	76.25725894
1	Large Barnacle	0	46211.59859	46211.59859	1	0
1	Large Barnacle	0.1	36786.05439	46211.59859	0.796035097	20.39649025
1	Large Barnacle	0.2	29702.43256	46211.59859	0.642748433	35.72515674
1	Large Barnacle	0.3	25106.79812	46211.59859	0.543300792	45.66992078
1	Large Barnacle	0.4	21416.29666	46211.59859	0.463439857	53.65601426
1	Large Barnacle	0.5	18878.08909	46211.59859	0.408514089	59.14859113
1	Large Barnacle	0.6	17388.32062	46211.59859	0.376276111	62.37238886
1	Large Barnacle	0.7	16454.11462	46211.59859	0.356060278	64.39397225
1	Large Barnacle	0.8	14955.17446	46211.59859	0.323623829	67.63761714
1	Large Barnacle	0.9	13342.49047	46211.59859	0.28872601	71.12739902
1	Large Barnacle	1	11747.84993	46211.59859	0.254218644	74.5781356
1	Large Barnacle	1.1	10085.66859	46211.59859	0.218249723	78.17502771
1	Large Barnacle	1.2	8940.027632	46211.59859	0.193458524	80.65414765
1	Large Barnacle	1.3	8291.932928	46211.59859	0.17943402	82.05659795
1	Large Barnacle	1.4	7702.46748	46211.59859	0.16667823	83.33217695
1	Large Barnacle	1.5	7574.248215	46211.59859	0.163903618	83.60963817
1	Large Barnacle	1.6	7314.354441	46211.59859	0.158279624	84.17203762
1	Large Barnacle	1.7	7138.964255	46211.59859	0.154484252	84.55157477
1	Large Barnacle	1.8	6927.869876	46211.59859	0.149916257	85.00837433
1	Large Barnacle	1.9	6623.8392	46211.59859	0.143337158	85.66628422
1	Large Barnacle	2	5609.977448	46211.59859	0.121397606	87.86023938
2	Large Barnacle	0	14351.79503	14351.79503	1	0
2	Large Barnacle	0.1	10707.37439	14351.79503	0.746065169	25.3934831
2	Large Barnacle	0.2	8037.872013	14351.79503	0.560060396	43.99396038
2	Large Barnacle	0.3	6449.420294	14351.79503	0.449380741	55.06192585
2	Large Barnacle	0.4	5317.648337	14351.79503	0.37052148	62.947852
2	Large Barnacle	0.5	4479.978909	14351.79503	0.312154605	68.7845395
2	Large Barnacle	0.6	3863.931467	14351.79503	0.269229839	73.0770161
2	Large Barnacle	0.7	3371.41657	14351.79503	0.234912536	76.50874639
2	Large Barnacle	0.8	3050.654944	14351.79503	0.212562605	78.74373947
2	Large Barnacle	0.9	2936.12399	14351.79503	0.204582352	79.54176476
2	Large Barnacle	1	2848.757854	14351.79503	0.198494881	80.15051185
2	Large Barnacle	1.1	2868.516858	14351.79503	0.199871643	80.01283567
2	Large Barnacle	1.2	2865.361823	14351.79503	0.199651808	80.03481923
2	Large Barnacle	1.3	2697.582661	14351.79503	0.187961342	81.20386576
2	Large Barnacle	1.4	2582.713877	14351.79503	0.17995755	82.00424497
2	Large Barnacle	1.5	2365.576823	14351.79503	0.164827941	83.51720591
2	Large Barnacle	1.6	2106.709871	14351.79503	0.146790688	85.32093117
2	Large Barnacle	1.7	2102.579434	14351.79503	0.146502889	85.34971111
2	Large Barnacle	1.8	1749.96778	14351.79503	0.121933722	87.80662784
2	Large Barnacle	1.9	1737.437014	14351.79503	0.121060607	87.89393933
2	Large Barnacle	2	1515.575099	14351.79503	0.10560178	89.43982202
3	Large Barnacle	0	182.2707226	182.2707226	1	0
3	Large Barnacle	0.1	169.2779162	182.2707226	0.928716986	7.128301353
3	Large Barnacle	0.2	170.9442383	182.2707226	0.937859004	6.21409962
3	Large Barnacle	0.3	155.8441743	182.2707226	0.855014849	14.4985151
3	Large Barnacle	0.4	173.1989169	182.2707226	0.950228947	4.977105251
3	Large Barnacle	0.5	156.0475232	182.2707226	0.856130491	14.38695087
3	Large Barnacle	0.6	158.0023626	182.2707226	0.866855413	13.31445866
3	Large Barnacle	0.7	149.8963921	182.2707226	0.822383266	17.76167339
3	Large Barnacle	0.8	146.4086947	182.2707226	0.803248556	19.67514438
3	Large Barnacle	0.9	138.8651014	182.2707226	0.761861803	23.81381965
3	Large Barnacle	1	146.7276751	182.2707226	0.804998593	19.50014074
3	Large Barnacle	1.1	161.0211005	182.2707226	0.88341725	11.65827501
3	Large Barnacle	1.2	175.004979	182.2707226	0.960137627	3.986237304
3	Large Barnacle	1.3	199.8709143	182.2707226	1.096560717	-9.656071719
3	Large Barnacle	1.4	206.9671207	182.2707226	1.135492951	-13.54929511
3	Large Barnacle	1.5	199.3596397	182.2707226	1.093755689	-9.375568854
3	Large Barnacle	1.6	192.1325643	182.2707226	1.054105462	-5.410546223
3	Large Barnacle	1.7	187.854373	182.2707226	1.03063383	-3.063383049
3	Large Barnacle	1.8	183.1113294	182.2707226	1.004611859	-0.461185882
3	Large Barnacle	1.9	158.1575015	182.2707226	0.867706559	13.22934411
3	Large Barnacle	2	145.6358489	182.2707226	0.799008458	20.09915423
0	Limpet	0	60389.84596	60389.84596	1	0
0	Limpet	0.1	56888.67189	60389.84596	0.942023795	5.797620473
0	Limpet	0.2	48622.26818	60389.84596	0.805139795	19.48602052
0	Limpet	0.3	40746.695	60389.84596	0.674727586	32.52724137
0	Limpet	0.4	35701.71087	60389.84596	0.591187315	40.88126853
0	Limpet	0.5	32568.56369	60389.84596	0.539305295	46.0694705
0	Limpet	0.6	30346.7215	60389.84596	0.502513643	49.74863568
0	Limpet	0.7	28104.37655	60389.84596	0.465382485	53.46175155
0	Limpet	0.8	26611.87131	60389.84596	0.440667978	55.93320221
0	Limpet	0.9	24811.94096	60389.84596	0.410862796	58.9137204
0	Limpet	1	23955.43441	60389.84596	0.39667984	60.33201604
0	Limpet	1.1	22339.04624	60389.84596	0.369913946	63.00860537
0	Limpet	1.2	21608.6217	60389.84596	0.357818792	64.21812085
0	Limpet	1.3	20075.5047	60389.84596	0.332431792	66.75682082
0	Limpet	1.4	19099.81846	60389.84596	0.31627533	68.37246701
0	Limpet	1.5	18207.68421	60389.84596	0.301502412	69.84975881
0	Limpet	1.6	17463.87315	60389.84596	0.289185589	71.08144114
0	Limpet	1.7	16022.3652	60389.84596	0.26531555	73.46844499
0	Limpet	1.8	15000.05065	60389.84596	0.248386967	75.16130334
0	Limpet	1.9	13437.27787	60389.84596	0.222508895	77.74911054
0	Limpet	2	12196.7283	60389.84596	0.201966541	79.8033459
1	Limpet	0	45331.11853	45331.11853	1	0
1	Limpet	0.1	41301.5903	45331.11853	0.911109005	8.889099502
1	Limpet	0.2	37614.46393	45331.11853	0.829771361	17.02286387
1	Limpet	0.3	33126.93829	45331.11853	0.730776989	26.92230114
1	Limpet	0.4	29989.58119	45331.11853	0.661567201	33.84327993
1	Limpet	0.5	26720.65433	45331.11853	0.589454997	41.05450032
1	Limpet	0.6	25815.19536	45331.11853	0.569480661	43.05193386
1	Limpet	0.7	24536.66242	45331.11853	0.541276351	45.87236492
1	Limpet	0.8	23359.48977	45331.11853	0.515308038	48.46919616
1	Limpet	0.9	22075.85278	45331.11853	0.486991133	51.30088668
1	Limpet	1	21026.6224	45331.11853	0.463845215	53.61547854
1	Limpet	1.1	21532.61926	45331.11853	0.475007455	52.49925448
1	Limpet	1.2	19875.12523	45331.11853	0.438443301	56.15566994
1	Limpet	1.3	19047.19539	45331.11853	0.42017925	57.98207498
1	Limpet	1.4	17596.27182	45331.11853	0.388172019	61.18279807
1	Limpet	1.5	16640.54995	45331.11853	0.367088889	63.29111108
1	Limpet	1.6	16169.96466	45331.11853	0.356707824	64.32921758
1	Limpet	1.7	16066.16746	45331.11853	0.354418068	64.55819318
1	Limpet	1.8	15394.67359	45331.11853	0.33960498	66.03950203
1	Limpet	1.9	15458.83752	45331.11853	0.34102043	65.89795704
1	Limpet	2	15113.87381	45331.11853	0.333410564	66.65894356
2	Limpet	0	11028.39887	11028.39887	1	0
2	Limpet	0.1	8883.056315	11028.39887	0.805471077	19.45289227
2	Limpet	0.2	7955.402769	11028.39887	0.721356098	27.86439024
2	Limpet	0.3	6980.148587	11028.39887	0.632924931	36.70750694
2	Limpet	0.4	6320.784738	11028.39887	0.573137118	42.68628824
2	Limpet	0.5	5836.319659	11028.39887	0.52920825	47.07917505
2	Limpet	0.6	5447.814145	11028.39887	0.493980514	50.60194856
2	Limpet	0.7	5084.72538	11028.39887	0.461057443	53.89425571
2	Limpet	0.8	4546.397701	11028.39887	0.412244584	58.77554161
2	Limpet	0.9	4237.203135	11028.39887	0.384208369	61.57916315
2	Limpet	1	3845.20243	11028.39887	0.348663707	65.1336293
2	Limpet	1.1	3558.886988	11028.39887	0.322702056	67.7297944
2	Limpet	1.2	3491.16735	11028.39887	0.316561578	68.34384218
2	Limpet	1.3	3319.736454	11028.39887	0.301017083	69.89829173
2	Limpet	1.4	3066.050152	11028.39887	0.278014079	72.19859211
2	Limpet	1.5	2816.303298	11028.39887	0.255368284	74.46317156
2	Limpet	1.6	2708.88556	11028.39887	0.245628182	75.43718184
2	Limpet	1.7	2495.928352	11028.39887	0.226318288	77.36817118
2	Limpet	1.8	2454.354601	11028.39887	0.222548589	77.74514115
2	Limpet	1.9	2408.41324	11028.39887	0.218382856	78.16171441
2	Limpet	2	2062.014917	11028.39887	0.18697319	81.302681
3	Limpet	0	1400.228248	1400.228248	1	0
3	Limpet	0.1	1179.282536	1400.228248	0.84220736	15.77926402
3	Limpet	0.2	1094.73245	1400.228248	0.781824286	21.81757139
3	Limpet	0.3	1012.13526	1400.228248	0.72283591	27.71640899
3	Limpet	0.4	1002.53888	1400.228248	0.715982471	28.40175294
3	Limpet	0.5	1033.528549	1400.228248	0.73811434	26.18856599
3	Limpet	0.6	1000.593766	1400.228248	0.71459333	28.54066703
3	Limpet	0.7	1064.204977	1400.228248	0.760022502	23.99774976
3	Limpet	0.8	1040.245019	1400.228248	0.742911036	25.70889636
3	Limpet	0.9	1004.498067	1400.228248	0.717381662	28.26183381
3	Limpet	1	1027.836833	1400.228248	0.734049491	26.59505088
3	Limpet	1.1	1054.527359	1400.228248	0.753111045	24.68889547
3	Limpet	1.2	1042.047061	1400.228248	0.744197999	25.58020006
3	Limpet	1.3	1032.049918	1400.228248	0.737058347	26.29416529
3	Limpet	1.4	1050.203383	1400.228248	0.750022995	24.99770055
3	Limpet	1.5	1034.617658	1400.228248	0.738892148	26.1107852
3	Limpet	1.6	1074.197169	1400.228248	0.767158619	23.28413808
3	Limpet	1.7	1050.943129	1400.228248	0.750551298	24.94487017
3	Limpet	1.8	954.2377567	1400.228248	0.681487292	31.8512708
3	Limpet	1.9	889.4434191	1400.228248	0.635213167	36.47868335
3	Limpet	2	856.4586172	1400.228248	0.611656434	38.83435657
0	Owl Limpet	0	2002.275859	2002.275859	1	0
0	Owl Limpet	0.1	1682.184957	2002.275859	0.840136462	15.98635378
0	Owl Limpet	0.2	1361.171419	2002.275859	0.679812131	32.01878685
0	Owl Limpet	0.3	1143.868672	2002.275859	0.571284255	42.87157453
0	Owl Limpet	0.4	1033.340627	2002.275859	0.516083047	48.39169525
0	Owl Limpet	0.5	979.4530791	2002.275859	0.489169899	51.08301013
0	Owl Limpet	0.6	958.7423122	2002.275859	0.478826286	52.11737145
0	Owl Limpet	0.7	914.613771	2002.275859	0.456787094	54.3212906
0	Owl Limpet	0.8	854.2915864	2002.275859	0.426660284	57.33397161
0	Owl Limpet	0.9	814.5343009	2002.275859	0.406804236	59.31957641
0	Owl Limpet	1	762.0126709	2002.275859	0.38057327	61.94267301
0	Owl Limpet	1.1	697.4624167	2002.275859	0.348334828	65.16651721
0	Owl Limpet	1.2	662.2950651	2002.275859	0.330771138	66.92288617
0	Owl Limpet	1.3	621.6822936	2002.275859	0.310487834	68.95121665
0	Owl Limpet	1.4	585.1198617	2002.275859	0.292227397	70.77726033
0	Owl Limpet	1.5	551.7456121	2002.275859	0.275559239	72.44407609
0	Owl Limpet	1.6	501.7696238	2002.275859	0.250599647	74.94003528
0	Owl Limpet	1.7	458.0707575	2002.275859	0.228775049	77.12249511
0	Owl Limpet	1.8	436.9355115	2002.275859	0.218219437	78.17805626
0	Owl Limpet	1.9	402.3770499	2002.275859	0.200959847	79.90401532
0	Owl Limpet	2	394.7825166	2002.275859	0.197166896	80.28331038
1	Owl Limpet	0	6532.113322	6532.113322	1	0
1	Owl Limpet	0.1	5451.925654	6532.113322	0.834634273	16.53657269
1	Owl Limpet	0.2	4513.126134	6532.113322	0.690913631	30.90863689
1	Owl Limpet	0.3	3864.83102	6532.113322	0.591666254	40.8333746
1	Owl Limpet	0.4	3303.822126	6532.113322	0.505781508	49.4218492
1	Owl Limpet	0.5	2974.99656	6532.113322	0.455441664	54.45583361
1	Owl Limpet	0.6	2704.165475	6532.113322	0.413980184	58.60198159
1	Owl Limpet	0.7	2590.320467	6532.113322	0.396551673	60.34483268
1	Owl Limpet	0.8	2456.277059	6532.113322	0.376030993	62.3969007
1	Owl Limpet	0.9	2222.940374	6532.113322	0.340309524	65.96904762
1	Owl Limpet	1	2057.295401	6532.113322	0.314950966	68.50490339
1	Owl Limpet	1.1	1936.039564	6532.113322	0.296387933	70.36120673
1	Owl Limpet	1.2	1817.7481	6532.113322	0.278278715	72.17212852
1	Owl Limpet	1.3	1615.402668	6532.113322	0.247301691	75.26983094
1	Owl Limpet	1.4	1533.989618	6532.113322	0.234838182	76.51618178
1	Owl Limpet	1.5	1402.754185	6532.113322	0.214747374	78.52526256
1	Owl Limpet	1.6	1429.582664	6532.113322	0.218854541	78.11454588
1	Owl Limpet	1.7	1506.246501	6532.113322	0.230590994	76.94090065
1	Owl Limpet	1.8	1379.322215	6532.113322	0.211160178	78.88398216
1	Owl Limpet	1.9	1323.582745	6532.113322	0.202627034	79.73729664
1	Owl Limpet	2	1221.001455	6532.113322	0.186922883	81.30771169
2	Owl Limpet	0	5904.651046	5904.651046	1	0
2	Owl Limpet	0.1	5080.230795	5904.651046	0.86037782	13.962218
2	Owl Limpet	0.2	4703.263536	5904.651046	0.796535392	20.3464608
2	Owl Limpet	0.3	4524.234078	5904.651046	0.766215318	23.37846822
2	Owl Limpet	0.4	4396.907088	5904.651046	0.744651471	25.53485288
2	Owl Limpet	0.5	4478.636068	5904.651046	0.758492929	24.15070707
2	Owl Limpet	0.6	4009.531626	5904.651046	0.679046331	32.09536694
2	Owl Limpet	0.7	3816.233852	5904.651046	0.646309803	35.36901973
2	Owl Limpet	0.8	3283.765818	5904.651046	0.556132072	44.38679284
2	Owl Limpet	0.9	3146.261005	5904.651046	0.532844529	46.71554711
2	Owl Limpet	1	2836.590034	5904.651046	0.480399267	51.96007331
2	Owl Limpet	1.1	2720.412112	5904.651046	0.460723604	53.92763958
2	Owl Limpet	1.2	2560.03739	5904.651046	0.433562859	56.64371408
2	Owl Limpet	1.3	2171.087967	5904.651046	0.367691156	63.23088444
2	Owl Limpet	1.4	2295.626696	5904.651046	0.388782788	61.1217212
2	Owl Limpet	1.5	2225.388157	5904.651046	0.376887328	62.31126718
2	Owl Limpet	1.6	1978.557546	5904.651046	0.335084585	66.4915415
2	Owl Limpet	1.7	1918.280814	5904.651046	0.324876237	67.51237628
2	Owl Limpet	1.8	1745.810222	5904.651046	0.29566696	70.43330405
2	Owl Limpet	1.9	1740.862724	5904.651046	0.294829061	70.51709389
2	Owl Limpet	2	1700.472427	5904.651046	0.28798864	71.20113596
3	Owl Limpet	0	288.1280512	288.1280512	1	0
3	Owl Limpet	0.1	278.8105127	288.1280512	0.967661814	3.233818598
3	Owl Limpet	0.2	264.1735828	288.1280512	0.916861728	8.313827226
3	Owl Limpet	0.3	255.0538571	288.1280512	0.885210086	11.47899135
3	Owl Limpet	0.4	263.4615025	288.1280512	0.914390325	8.560967453
3	Owl Limpet	0.5	259.5574732	288.1280512	0.900840693	9.915930716
3	Owl Limpet	0.6	275.2113643	288.1280512	0.955170325	4.482967495
3	Owl Limpet	0.7	292.5026867	288.1280512	1.015182956	-1.518295606
3	Owl Limpet	0.8	302.1774409	288.1280512	1.048760923	-4.876092292
3	Owl Limpet	0.9	309.7746484	288.1280512	1.075128392	-7.512839226
3	Owl Limpet	1	321.3757834	288.1280512	1.115392209	-11.53922088
3	Owl Limpet	1.1	318.0962832	288.1280512	1.104010116	-10.4010116
3	Owl Limpet	1.2	314.635374	288.1280512	1.091998411	-9.199841084
3	Owl Limpet	1.3	296.7157799	288.1280512	1.02980525	-2.98052505
3	Owl Limpet	1.4	291.9706152	288.1280512	1.013336306	-1.33363065
3	Owl Limpet	1.5	265.3568127	288.1280512	0.920968339	7.90316611
3	Owl Limpet	1.6	244.2398487	288.1280512	0.847678134	15.23218663
3	Owl Limpet	1.7	205.9991535	288.1280512	0.714956953	28.50430472
3	Owl Limpet	1.8	186.3708905	288.1280512	0.646833551	35.31664488
3	Owl Limpet	1.9	172.7407531	288.1280512	0.599527718	40.04722816
3	Owl Limpet	2	156.6360364	288.1280512	0.543633415	45.63665849
0	Periwinkle	0	11110.1471	11110.1471	1	0
0	Periwinkle	0.1	10869.79221	11110.1471	0.978366183	2.163381748
0	Periwinkle	0.2	8971.625508	11110.1471	0.807516356	19.24836437
0	Periwinkle	0.3	7925.596946	11110.1471	0.713365617	28.66343828
0	Periwinkle	0.4	7262.663412	11110.1471	0.653696422	34.63035778
0	Periwinkle	0.5	6939.486546	11110.1471	0.624607981	37.53920195
0	Periwinkle	0.6	6221.28214	11110.1471	0.559963975	44.00360246
0	Periwinkle	0.7	6064.066846	11110.1471	0.545813371	45.41866287
0	Periwinkle	0.8	5929.711311	11110.1471	0.533720324	46.62796761
0	Periwinkle	0.9	6182.547939	11110.1471	0.556477595	44.35224052
0	Periwinkle	1	5458.570074	11110.1471	0.491313933	50.86860666
0	Periwinkle	1.1	5282.070487	11110.1471	0.475427592	52.45724078
0	Periwinkle	1.2	5143.542539	11110.1471	0.462958995	53.70410049
0	Periwinkle	1.3	4870.840577	11110.1471	0.438413689	56.1586311
0	Periwinkle	1.4	4730.533925	11110.1471	0.425784995	57.42150054
0	Periwinkle	1.5	4570.344882	11110.1471	0.41136673	58.86332702
0	Periwinkle	1.6	3498.809861	11110.1471	0.31492021	68.50797898
0	Periwinkle	1.7	3073.856252	11110.1471	0.276671067	72.33289332
0	Periwinkle	1.8	2405.894896	11110.1471	0.216549329	78.34506714
0	Periwinkle	1.9	1986.580413	11110.1471	0.178807751	82.11922493
0	Periwinkle	2	1977.098476	11110.1471	0.177954302	82.20456977
1	Periwinkle	0	0	0	NA	NA
1	Periwinkle	0.1	0	0	NA	NA
1	Periwinkle	0.2	0	0	NA	NA
1	Periwinkle	0.3	0	0	NA	NA
1	Periwinkle	0.4	0	0	NA	NA
1	Periwinkle	0.5	0	0	NA	NA
1	Periwinkle	0.6	0	0	NA	NA
1	Periwinkle	0.7	0	0	NA	NA
1	Periwinkle	0.8	0	0	NA	NA
1	Periwinkle	0.9	0	0	NA	NA
1	Periwinkle	1	0	0	NA	NA
1	Periwinkle	1.1	0	0	NA	NA
1	Periwinkle	1.2	0	0	NA	NA
1	Periwinkle	1.3	0	0	NA	NA
1	Periwinkle	1.4	0	0	NA	NA
1	Periwinkle	1.5	0	0	NA	NA
1	Periwinkle	1.6	0	0	NA	NA
1	Periwinkle	1.7	0	0	NA	NA
1	Periwinkle	1.8	0	0	NA	NA
1	Periwinkle	1.9	0	0	NA	NA
1	Periwinkle	2	0	0	NA	NA
2	Periwinkle	0	5708.835968	5708.835968	1	0
2	Periwinkle	0.1	5527.878914	5708.835968	0.968302285	3.169771482
2	Periwinkle	0.2	4526.57401	5708.835968	0.792906651	20.70933488
2	Periwinkle	0.3	4177.386177	5708.835968	0.731740446	26.82595541
2	Periwinkle	0.4	3679.718908	5708.835968	0.644565535	35.54344654
2	Periwinkle	0.5	3164.471537	5708.835968	0.554311169	44.56888314
2	Periwinkle	0.6	3978.225969	5708.835968	0.696854138	30.31458617
2	Periwinkle	0.7	2628.952675	5708.835968	0.460505905	53.94940948
2	Periwinkle	0.8	3034.795626	5708.835968	0.531596221	46.84037792
2	Periwinkle	0.9	2261.15368	5708.835968	0.396079637	60.39203626
2	Periwinkle	1	2770.424443	5708.835968	0.485287099	51.47129014
2	Periwinkle	1.1	2178.206481	5708.835968	0.381550021	61.84499794
2	Periwinkle	1.2	2391.251837	5708.835968	0.418868549	58.11314513
2	Periwinkle	1.3	1800.001719	5708.835968	0.315301005	68.46989948
2	Periwinkle	1.4	1271.18487	5708.835968	0.222669714	77.73302864
2	Periwinkle	1.5	2311.535952	5708.835968	0.404904952	59.50950483
2	Periwinkle	1.6	2461.131891	5708.835968	0.431109232	56.88907678
2	Periwinkle	1.7	1621.584987	5708.835968	0.284048271	71.59517289
2	Periwinkle	1.8	2008.260007	5708.835968	0.351780997	64.82190034
2	Periwinkle	1.9	1546.156234	5708.835968	0.270835638	72.91643615
2	Periwinkle	2	1966.472758	5708.835968	0.344461247	65.55387528
3	Periwinkle	0	9558.443648	9558.443648	1	0
3	Periwinkle	0.1	10613.95917	9558.443648	1.110427551	-11.04275508
3	Periwinkle	0.2	11213.60167	9558.443648	1.173161875	-17.31618749
3	Periwinkle	0.3	10548.58508	9558.443648	1.103588144	-10.35881439
3	Periwinkle	0.4	9859.922645	9558.443648	1.031540595	-3.154059465
3	Periwinkle	0.5	9889.283831	9558.443648	1.034612348	-3.461234846
3	Periwinkle	0.6	9709.23718	9558.443648	1.01577595	-1.577595027
3	Periwinkle	0.7	8191.051148	9558.443648	0.856944022	14.30559776
3	Periwinkle	0.8	7174.768572	9558.443648	0.750621004	24.93789956
3	Periwinkle	0.9	5824.898113	9558.443648	0.609398175	39.06018253
3	Periwinkle	1	4662.69218	9558.443648	0.487808722	51.2191278
3	Periwinkle	1.1	3958.812908	9558.443648	0.414169195	58.58308054
3	Periwinkle	1.2	3952.860871	9558.443648	0.413546495	58.64535047
3	Periwinkle	1.3	3966.619502	9558.443648	0.414985917	58.5014083
3	Periwinkle	1.4	3740.066691	9558.443648	0.391284066	60.87159344
3	Periwinkle	1.5	4010.617242	9558.443648	0.41958894	58.04110597
3	Periwinkle	1.6	3117.960755	9558.443648	0.326199627	67.38003728
3	Periwinkle	1.7	2490.76843	9558.443648	0.260583053	73.94169468
3	Periwinkle	1.8	2818.677018	9558.443648	0.2948887	70.51113003
3	Periwinkle	1.9	2958.443264	9558.443648	0.30951098	69.04890197
3	Periwinkle	2	2764.225099	9558.443648	0.289191965	71.08080352
0	Turban Snail	0	256.2590446	256.2590446	1	0
0	Turban Snail	0.1	355.7846098	256.2590446	1.388378741	-38.83787412
0	Turban Snail	0.2	303.3268532	256.2590446	1.18367277	-18.36727702
0	Turban Snail	0.3	219.2744618	256.2590446	0.855675015	14.43249852
0	Turban Snail	0.4	152.5464412	256.2590446	0.595282174	40.4717826
0	Turban Snail	0.5	133.7550594	256.2590446	0.52195254	47.80474595
0	Turban Snail	0.6	113.8448418	256.2590446	0.444256873	55.57431271
0	Turban Snail	0.7	115.8952612	256.2590446	0.452258227	54.7741773
0	Turban Snail	0.8	104.8787771	256.2590446	0.409268587	59.07314129
0	Turban Snail	0.9	110.5436461	256.2590446	0.431374613	56.86253874
0	Turban Snail	1	92.82635793	256.2590446	0.362236416	63.77635838
0	Turban Snail	1.1	99.93099741	256.2590446	0.38996086	61.00391401
0	Turban Snail	1.2	96.71027731	256.2590446	0.37739264	62.26073603
0	Turban Snail	1.3	90.53290744	256.2590446	0.353286681	64.67133187
0	Turban Snail	1.4	81.80280674	256.2590446	0.319219198	68.07808019
0	Turban Snail	1.5	78.57114614	256.2590446	0.306608285	69.33917152
0	Turban Snail	1.6	57.61694645	256.2590446	0.224838684	77.51613156
0	Turban Snail	1.7	60.13811733	256.2590446	0.234677053	76.53229473
0	Turban Snail	1.8	43.01135597	256.2590446	0.16784327	83.21567302
0	Turban Snail	1.9	44.74096343	256.2590446	0.174592719	82.54072808
0	Turban Snail	2	43.18822947	256.2590446	0.168533483	83.14665165
1	Turban Snail	0	10085.75979	10085.75979	1	0
1	Turban Snail	0.1	7917.863781	10085.75979	0.785053774	21.49462263
1	Turban Snail	0.2	5551.273771	10085.75979	0.550407098	44.95929025
1	Turban Snail	0.3	4010.28276	10085.75979	0.39761831	60.23816902
1	Turban Snail	0.4	3035.383385	10085.75979	0.300957335	69.90426652
1	Turban Snail	0.5	2396.544654	10085.75979	0.23761667	76.23833301
1	Turban Snail	0.6	2019.909493	10085.75979	0.200273409	79.97265912
1	Turban Snail	0.7	1766.397557	10085.75979	0.175137778	82.48622222
1	Turban Snail	0.8	1577.951405	10085.75979	0.156453399	84.35466006
1	Turban Snail	0.9	1420.328934	10085.75979	0.14082518	85.91748204
1	Turban Snail	1	1359.913234	10085.75979	0.134834981	86.51650185
1	Turban Snail	1.1	1279.551983	10085.75979	0.126867188	87.3132812
1	Turban Snail	1.2	1150.412194	10085.75979	0.114063017	88.59369826
1	Turban Snail	1.3	1032.336452	10085.75979	0.102355844	89.76441564
1	Turban Snail	1.4	878.6614174	10085.75979	0.087119011	91.2880989
1	Turban Snail	1.5	750.8391906	10085.75979	0.074445476	92.55545238
1	Turban Snail	1.6	672.8963329	10085.75979	0.066717466	93.32825343
1	Turban Snail	1.7	622.5811236	10085.75979	0.061728728	93.82712719
1	Turban Snail	1.8	603.3568476	10085.75979	0.059822647	94.0177353
1	Turban Snail	1.9	607.8074536	10085.75979	0.060263923	93.97360768
1	Turban Snail	2	607.1647494	10085.75979	0.060200199	93.97998007
2	Turban Snail	0	10703.46301	10703.46301	1	0
2	Turban Snail	0.1	8756.212724	10703.46301	0.818072872	18.19271279
2	Turban Snail	0.2	6902.941072	10703.46301	0.644925952	35.50740478
2	Turban Snail	0.3	5229.544409	10703.46301	0.48858434	51.14156601
2	Turban Snail	0.4	4097.001945	10703.46301	0.382773495	61.72265049
2	Turban Snail	0.5	3544.842783	10703.46301	0.331186531	66.8813469
2	Turban Snail	0.6	3017.624663	10703.46301	0.281929751	71.80702487
2	Turban Snail	0.7	2605.977932	10703.46301	0.243470541	75.65294587
2	Turban Snail	0.8	2382.538506	10703.46301	0.222595108	77.74048918
2	Turban Snail	0.9	2335.536423	10703.46301	0.218203811	78.17961886
2	Turban Snail	1	2342.301509	10703.46301	0.218835858	78.11641421
2	Turban Snail	1.1	2327.197743	10703.46301	0.217424748	78.25752524
2	Turban Snail	1.2	2293.405807	10703.46301	0.214267644	78.57323555
2	Turban Snail	1.3	2115.805861	10703.46301	0.197674889	80.2325111
2	Turban Snail	1.4	1890.979956	10703.46301	0.17666992	82.33300797
2	Turban Snail	1.5	1742.277867	10703.46301	0.162777025	83.72229749
2	Turban Snail	1.6	1587.415823	10703.46301	0.14830862	85.16913804
2	Turban Snail	1.7	1559.187052	10703.46301	0.14567127	85.43287298
2	Turban Snail	1.8	1483.623548	10703.46301	0.138611545	86.13884547
2	Turban Snail	1.9	1271.384065	10703.46301	0.118782497	88.12175028
2	Turban Snail	2	1205.055553	10703.46301	0.112585577	88.74144235
3	Turban Snail	0	36143.47694	36143.47694	1	0
3	Turban Snail	0.1	34197.26602	36143.47694	0.946153191	5.384680947
3	Turban Snail	0.2	30327.03317	36143.47694	0.839073485	16.09265146
3	Turban Snail	0.3	28494.62181	36143.47694	0.788375226	21.16247738
3	Turban Snail	0.4	28938.45597	36143.47694	0.800655012	19.93449879
3	Turban Snail	0.5	29729.28557	36143.47694	0.822535298	17.74647022
3	Turban Snail	0.6	30386.76314	36143.47694	0.840726065	15.92739349
3	Turban Snail	0.7	31079.24851	36143.47694	0.859885411	14.01145893
3	Turban Snail	0.8	30601.11398	36143.47694	0.846656619	15.33433811
3	Turban Snail	0.9	29637.06511	36143.47694	0.819983788	18.00162125
3	Turban Snail	1	29383.37188	36143.47694	0.812964728	18.70352724
3	Turban Snail	1.1	28265.04032	36143.47694	0.782023278	21.79767218
3	Turban Snail	1.2	26045.22239	36143.47694	0.720606444	27.93935559
3	Turban Snail	1.3	23731.69637	36143.47694	0.65659694	34.34030596
3	Turban Snail	1.4	21697.06501	36143.47694	0.600303757	39.96962427
3	Turban Snail	1.5	19326.33466	36143.47694	0.534711552	46.52884476
3	Turban Snail	1.6	17564.94362	36143.47694	0.485978249	51.40217514
3	Turban Snail	1.7	16570.03506	36143.47694	0.458451606	54.15483938
3	Turban Snail	1.8	15120.19446	36143.47694	0.418338127	58.16618727
3	Turban Snail	1.9	13952.35759	36143.47694	0.386026989	61.39730105
3	Turban Snail	2	12842.09685	36143.47694	0.35530884	64.46911604
